# Supplementary material for: Retrieval-augmented generation salvages poor performance from large language models in answering microbiology-specific multiple-choice questions
Source: J Clin Microbiol. 2025 Feb 11;63(3):e01624-24. doi: 10.1128/jcm.01624-24 (PMC11898693; doi:10.1128/jcm.01624-24)
Supplement: Table S1 — Question and answer brief summaries. [file jcm.01624-24-s0002.xlsx]

## Sheet: Sheet1
Table S1: Question and Answer Brief Summaries Legend: This file contains a brief, copyright-compliant summary of the question content with the LLM-added responses and justifications. Any justification that contained text verbatim from the reference material was removed out of respect for copyright.
ID	Topic	Questions	Truth	Answer	Justification	Model	RAG
1	Bacteriology	Veterinarian with fever; identify causitive organism: a. Brucella melitensis b. Burkholderia pseudomallei c. Coxiella burnetii d. Francisella tularensis e. Yersinia pestis	a	c	Coxiella burnetii cannot be ruled out based on the clinical and laboratory findings presented. This organism is known to cause Q fever, which can present with fever, cough, and night sweats, similar to the symptoms described. The history of frequent animal exposures and walking in the woods is consistent with the epidemiology of Q fever, which is transmitted to humans through inhalation of dust c…	GPT4	Standard
2	Bacteriology	Elderly man with fatigue; identify cause: a. botulism b. gastrointestinal neoplasm c. contaminated blood culture d. cutaneous anthrax e. tetanus	b	a	The clinical condition that the physician should be suspicious of is botulism. The organism described in the scenario fits the characteristics of Clostridium botulinum, which is a Gram-variable bacillus that can display large, filamentous bacilli with rare subterminal spores. This organism typically grows under anaerobic conditions, as indicated by the growth observed exclusively on anaerobic bru…	GPT4	Standard
3	Bacteriology	Congenital heart disease patient with valve vegetation; identify organism., a. Cardiobacterium hominis b. Pseudomonas aeruginosa c. Escherichia coli d. Kingella kingae e. Mycobacterium tuberculosis	a	a	"a","The clinical presentation and laboratory findings most closely align with Cardiobacterium hominis. This organism is part of the HACEK group, a collection of Gram-negative bacteria commonly associated with endocarditis, especially in individuals with a history of congenital heart disease or heart surgeries. The fact that small colonies grew on blood and chocolate agar but not on MacConkey aga…	GPT4	Standard
4	Bacteriology	Identify the most common UTI-causing microorganism., a. deaminates phenylalanine b. hydrolyzes urea c. has an acid/acid reaction on triple sugar iron agar d. is Gram positive e. is oxidase positive	c	b	The most common cause of urinary tract infections (UTIs) is Escherichia coli, which is known for its ability to hydrolyze urea. This characteristic enables it to break down urea into ammonia and carbon dioxide, contributing to the pathogenesis of UTIs. Option a, deamination of phenylalanine, is not a characteristic specifically associated with the most common causative agents of UTIs. Option c, h…	GPT4	Standard
5	Bacteriology	Determine species needing further tests in MALDI-TOF analysis. a. Escherichia coli and Enterobacter cloacae complex b. Escherichia coli and Shigella sonnei c. Klebsiella oxytoca and Enterobacter aerogenes d. Staphylococcus aureus and Staphylococcus epidermidis e. Staphylococcus aureus and Staphylococcus intermedius	b	b	Escherichia coli and Shigella sonnei cannot be differentiated without additional testing when using MALDI-TOF mass spectrometry for bacterial identification. Both species are very closely related genetically and biochemically, which leads to highly similar protein profiles that are analyzed in MALDI-TOF MS, making it challenging to distinguish between them using this method alone. The other pairs…	GPT4	Standard
6	Bacteriology	Identify the most common pneumonia-causing microorganism. a. is bile insoluble b. is coagulase positive c. is susceptible to optochin d. is vancomycin resistant e. requires X and V factors for growth	c	c	The most common cause of community-acquired pneumonia (CAP) is Streptococcus pneumoniae. One of the defining laboratory characteristics of Streptococcus pneumoniae is its susceptibility to optochin, which helps differentiate it from other alpha-hemolytic streptococci. This susceptibility is due to the optochin disrupting the pneumococcal cell membrane, leading to cell death. Option a, being bile …	GPT4	Standard
7	Bacteriology	AML patient with diarrhea and fever; identify Gram-variable bacillus. a. Bacillus cereus b. Clostridium difficile c. Clostridium tertium d. Eggerthella lenta e. Lactobacillus rhamnosus	c	c	The most likely identity of the organism is Clostridium tertium. This bacterium is characterized by its ability to grow in both aerobic and anaerobic conditions, which aligns with the observed growth on aerobic and anaerobic blood agar plates. The description of long, thin Gram-variable bacilli that are catalase negative further supports this identification. Clostridium tertium is unique among cl…	GPT4	Standard
8	Bacteriology	Dialysis patient with infection; determine source of infection. a. bioterrorism event b. pet cat c. poor dentition d. running over a rabbit with the lawn mower e. tap water	b	e	The most likely source of the woman's infection, given the microbiological characteristics of the isolate, is tap water. The organism described—small, slightly mucoid colonies growing on blood and chocolate agar but not on MacConkey agar, along with being Gram-negative coccobacilli that are catalase, oxidase, and indole positive, and positive for nitrate reduction but negative for urease and cefi…	GPT4	Standard
9	Bacteriology	Atypical susceptibility result: a. Enterobacter aerogenes resistant to cefazolin b. Escherichia coli susceptible to ampicillin c. Klebsiella oxytoca susceptible to ampicillin d. Proteus vulgaris resistant to tetracycline e. Stenotrophomonas maltophilia resistant to meropenem	c	c	Klebsiella oxytoca susceptible to ampicillin would require further investigation. Typically, Klebsiella species, including K. oxytoca, are known for their ability to produce beta-lactamases, which confer resistance to ampicillin and other penicillins. This inherent resistance is a well-documented characteristic of the genus. Therefore, a report of K. oxytoca being susceptible to ampicillin is une…	GPT4	Standard
10	Bacteriology	Antibiotic not to report for Salmonella: a. ampicillin b. cefazolin c. ceftriaxone d. ciprofloxacin e. trimethoprim-sulfamethoxazole	b	b	Cefazolin should not be reported on this isolate of Salmonella species isolated from a blood culture. Cefazolin, a first-generation cephalosporin, is not typically used or recommended for the treatment of systemic infections caused by Salmonella species. This is due to its spectrum of activity, which is more focused on Gram-positive organisms and some Gram-negative urinary tract pathogens, but no…	GPT4	Standard
11	Bacteriology	Identify the vector: a. Aedes aegypti b. Amblyomma americanum c. Dermacentor variabilis d. Ixodes scapularis e. Ornithodoros	d	d	Ixodes scapularis is the correct answer because it is the primary vector for Borrelia burgdorferi (the causative agent of Lyme disease), Borrelia miyamotoi (which causes relapsing fever), Anaplasma phagocytophilum (responsible for human granulocytic anaplasmosis), and Babesia (a protozoan parasite that causes babesiosis). These pathogens are transmitted to humans through the bite of infected Ixod…	GPT4	Standard
12	Bacteriology	Gardening injury with nodular lesion; identify filamentous organism: a. Lactobacillus paracasei b. Mycobacterium chelonae c. Nocardia brasiliensis d. Sporothrix schenckii e. Streptococcus constellatus	c	c	Nocardia brasiliensis is consistent with the patient's history and specimen gram stain characteristics. Nocardia species are Gram-positive, filamentous bacteria that often show branching filaments on gram stain and can exhibit partial acid-fastness with modified acid-fast staining techniques. The presentation of a nodular lesion developing after a puncture wound, progressing to an abscess that do…	GPT4	Standard
13	Mycobacteriology	Lawn mower wound; identify Mycobacterium species with yellow colonies a. Mycobacterium chelonae b. Mycobacterium gordonae c. Mycobacterium kansasii d. Mycobacterium marinum e. Mycobacterium neoaurum	e	d	Mycobacterium marinum is the most likely cause of infection, given the clinical presentation and laboratory findings. M. marinum is known to cause skin infections, typically following exposure to water or after injuries sustained during activities involving water, such as cleaning aquariums or, in this case, potentially coming into contact with water or moist soil while repairing a lawn mower. Th…	GPT4	Standard
14	Mycobacteriology	Thumb wound; identify source of infection: a. the cork from the wine bottle b. cleaning a fish tank c. a lick from her pet dog d. working in the garden e. a manicure at a salon	b	a	The most likely source of the patient's wound infection, based on the information provided, is the cork from the wine bottle. The growth of an organism on Lowenstein-Jensen slant at 30°C, but not at 35°C, alongside the described Kinyoun stain and colony morphology, suggests an infection with a Mycobacterium species that prefers lower temperatures. This scenario is consistent with Mycobacterium sp…	GPT4	Standard
15	Mycology	Neutropenic patient with yeast; identify Germ-tube positive organism a. Aspergillus fumigatus b. Candida albicans c. Candida glabrata d. Cryptococcus neoformans e. Saccharomyces cerevisiae	c	b	The most likely identity of the organism is Candida albicans. The presence of oval, budding yeast and pseudohyphae in the Gram stain from a blood culture specimen is indicative of a yeast infection. The additional characteristic of star-like projections or 'feet' upon subculture is a trait associated with Candida albicans when grown on certain media, reflecting its ability to form unique colony m…	GPT4	Standard
16	Mycology	Match yeast-like organisms to characteristics on Cornmeal Tween 80 agar., a. Geotrichum candidum b. Trichosporon spp. c. Rhodotorula spp. d. Candida albicans e. Candida dubliniensis	T	F	1. Geotrichum candidum","d. True hyphae that segment into arthroconidia; no blastoconidia" "2. Trichosporon spp.","e. No pseudohyphae, true hyphae, or arthroconidia" "3. Rhodotorula spp.","e. No pseudohyphae, true hyphae, or arthroconidia" "4. Candida albicans","a. Pseudohyphae and blastoconidia along hyphae; single terminal chlamydospores" "5. Candida dubliniensis","c. Pseudohyphae and blastocon…	GPT4	Standard
17	Mycology	Infant on TPN with yeast growth requiring olive oil; identify organism a. Aspergillus fumigatus b. Blastomyces dermatitidis c. Candida tropicalis d. Malassezia furfur e. Malassezia pachydermatis	d	d	The most likely identity of the organism is Malassezia furfur. The clinical scenario described—an infant with an indwelling catheter receiving total parenteral nutrition (TPN) becoming febrile, along with the specific features observed in the blood culture—points towards this yeast. Malassezia furfur is known for its characteristic appearance with round yeast forms and bud-like structures that ha…	GPT4	Standard
18	Mycology	Transplant patient with fungal infection; identify mold based on culture a. Aspergillus clavatus b. Aspergillus flavus c. Aspergillus fumigatus d. Aspergillus niger e. Aspergillus terreus	c	c	The most likely cause of the patient's infection is Aspergillus fumigatus. The clinical presentation described, including fever, cough, chest pain, hemoptysis, neutropenia, and a cavitary lesion in the lung, is highly suggestive of invasive aspergillosis, a condition commonly associated with immunocompromised patients, such as those undergoing bone marrow transplantation. The positive serum galac…	GPT4	Standard
19	Virology	Bone marrow transplant patient with GI symptoms; diagnose Norovirus a. ELISA for Norovirus antigen performed on serum b. ELISA for Norovirus antigen performed on stool c. reverse-transcriptase PCR on stool d. serology for Norovirus antibodies e. viral culture of stool	c	c	The preferred method of making the diagnosis of Norovirus infection is reverse-transcriptase PCR (RT-PCR) on stool. Norovirus is a non-enveloped RNA virus that is a leading cause of acute gastroenteritis worldwide. Its diagnosis cannot be reliably made through serology or viral culture due to the virus's genetic diversity and the difficulty in culturing human noroviruses in vitro. While ELISA can…	GPT4	Standard
20	Parasitology	Identify the causative agent of cysticercosis a. Ascaris lumbricoides b. Naegleria fowleri c. Taenia saginata d. Taenia solium e. Trichuris trichiura	d	d	The causative agent of cysticercosis is Taenia solium. Cysticercosis occurs when the larval cysts of the pork tapeworm, Taenia solium, infect human tissues. This condition is acquired through the ingestion of eggs from the feces of a human carrier of the intestinal tapeworm or through the contamination of food with these eggs. The eggs then hatch in the human intestine, and the larvae invade the …	GPT4	Standard
21	Serology and Molecular Diagnostics	Select the test useful for diagnosing neurosyphilis. a. TP-PA b. RPR c. Darkfield d. VDRL e. FTA-abs	d	d	The Venereal Disease Research Laboratory (VDRL) test is useful for the diagnosis of neurosyphilis. This test, when performed on cerebrospinal fluid (CSF), is a key diagnostic tool for neurosyphilis. The VDRL test in CSF is not specific to syphilis alone, but a positive result in the context of appropriate clinical symptoms is highly indicative of neurosyphilis. Other tests, such as the Treponema …	GPT4	Standard
22	Serology and Molecular Diagnostics	Interpret Lyme disease test results with EIA and Western Blot. a. has early Lyme disease b. has late Lyme disease c. does not have Lyme disease d. has Lyme neuroborreliosis e. has Lyme arthritis	c	a	The best interpretation of the provided test results is that the patient has early Lyme disease. The EIA (Enzyme Immunoassay) results show a patient signal/cutoff ratio of 1.75, which is above the assay cutoff of 0.80, indicating a positive result. In the context of Lyme disease testing, an EIA or ELISA is typically the first step, followed by a confirmatory Western Blot test for patients with po…	GPT4	Standard
23	Serology and Molecular Diagnostics	Identify the gold standard test for diagnosing West Nile virus encephalitis. a. antibody detection b. nucleic acid amplification c. antigen detection d. culture e. CSF glucose and protein	a	b	Nucleic acid amplification, particularly through techniques such as RT-PCR (Reverse Transcription Polymerase Chain Reaction), is considered the gold standard for diagnosing West Nile virus encephalitis. This method allows for the direct detection of viral RNA in patient samples, providing a high specificity and sensitivity for active infections. It is particularly valuable for diagnosing central …	GPT4	Standard
24	Serology and Molecular Diagnostics	Next step for Epstein-Barr virus diagnosis after negative heterophile test in child. a. perform CMV serology b. collect throat washings for EBV viral culture c. perform EBV-specific serology d. consider the child EBV negative	c	c	Performing EBV-specific serology is the next best step to take after a negative heterophile antibody test in a child suspected of having Epstein-Barr virus (EBV) infection. The heterophile antibody test, commonly known as the Monospot test, is quick and easy but has limitations, particularly in young children under the age of 4, where it can often produce false-negative results due to the lower s…	GPT4	Standard
25	Serology and Molecular Diagnostics	Reason for negative Leishmania antibodies in HIV-positive patient. a. Patients with visceral disease develop antibody late in the course of disease. b. Patients with cutaneous disease most often develop detectable antibody. c. She does not have visceral leishmaniasis since all patients with visceral disease develop antibody. d. Immunocompromised individuals with visceral disease often do not deve…	d	d	Immunocompromised individuals with visceral leishmaniasis often do not develop detectable antibody, which is the most likely cause of the negative serology result in this case. Visceral leishmaniasis, caused by the Leishmania parasite, typically prompts a strong immune response in immunocompetent individuals, leading to the production of detectable antibodies. However, in HIV-positive patients or…	GPT4	Standard
26	Serology and Molecular Diagnostics	Best test for diagnosing Entamoeba histolytica in liver abscess. a. antigen detection on stool b. stool O&P examination c. trichrome stain on abscess fluid d. culture of abscess fluid e. serum antibody detection	e	e	The best test to perform for a patient presenting with a liver abscess suspected to be caused by Entamoeba histolytica is serum antibody detection. The rationale for this choice is that the presence of antibodies against E. histolytica in the serum is a strong indicator of either current or past infection with this parasite. In cases of extraintestinal disease, such as a liver abscess, the detect…	GPT4	Standard
27	Serology and Molecular Diagnostics	Most useful test for detecting invasive aspergillosis in immunocompromised host. a. serum antibody detection by complement fixation b. serum galactomannan antigen c. urine mannan antigen d. serum antibody detection by immunodiffusion e. CSF polysaccharide antibody detection	b	b	The most useful test for detecting invasive aspergillosis in an immunocompromised host is the serum galactomannan antigen test. Galactomannan is a polysaccharide component of the cell wall of Aspergillus species, and its detection in serum is indicative of invasive aspergillosis, especially in immunocompromised patients such as those with hematological malignancies or transplant recipients. This …	GPT4	Standard
28	Serology and Molecular Diagnostics	Interpret Toxoplasma IgM-positive and IgG-negative results in pregnancy. a. both results were obtained very early in infection b. the patient has reactivated disease c. the IgM is a false positive result d. IgG antibody develops late in the course of infection e. negative IgG results are common in pregnancy	c	c	The most probable explanation for the results showing positive Toxoplasma IgM antibody and negative Toxoplasma IgG antibody, even upon retesting 2 weeks later, is that the IgM result is a false positive. Toxoplasma IgM antibodies can be an indicator of a recent infection, but their presence should typically be accompanied by the development of IgG antibodies as the infection progresses. IgG antib…	GPT4	Standard
29	Serology and Molecular Diagnostics	Best test for poststreptococcal nephritis diagnosis. a. throat culture b. DNase B antibody test c. streptolysin O antibody test d. group A streptococcal antigen e. carbohydrate A antibody test	b	b	The best course of action to confirm a diagnosis of poststreptococcal glomerulonephritis (PSGN) following pyoderma is to perform a DNase B antibody test. PSGN is an immune-mediated disease that typically occurs a few weeks after an infection with certain strains of group A Streptococcus, which can cause conditions such as streptococcal pharyngitis or pyoderma. The DNase B antibody test is particu…	GPT4	Standard
30	Serology and Molecular Diagnostics	Interpret syphilis results using reverse testing algorithm. a. The results indicate that the patient is not infected with T. pallidum. b. The patient has incubating syphilis. c. The patient has secondary syphilis. d. The patient has latent syphilis. e. The results are inconclusive and the patient should be retested with the conventional algorithm.	d	d	The results from the reverse testing algorithm indicate that the patient likely has latent syphilis. In the reverse sequence screening algorithm for syphilis, testing begins with a treponemal test (such as the T. pallidum antibody test), followed by a non-treponemal test (such as the Rapid Plasma Reagin, RPR) if the first test is positive. If the RPR is nonreactive but the treponemal test is reac…	GPT4	Standard
31	Serology and Molecular Diagnostics	Interpret hepatitis marker profile for abnormal liver function tests. a. chronic hepatitis B infection b. recent hepatitis A infection c. acute hepatitis B infection d. recent hepatitis C infection e. concurrent hepatitis B and C infection	c	c	The hepatitis marker profile provided indicates that the patient has an acute hepatitis B infection. The key to this diagnosis is the presence of IgM anti-HBc, which is an antibody marker indicative of a recent or acute infection with the hepatitis B virus (HBV). The IgM anti-HBc antibody is one of the first antibodies to appear after infection with HBV and its presence suggests recent exposure a…	GPT4	Standard
32	Serology and Molecular Diagnostics	Interpret hepatitis marker profile for fulminant hepatitis. a. acute hepatitis B infection b. hepatitis D superinfection c. concurrent hepatitis A and B infection d. hepatitis D coinfection e. chronic hepatitis B infection	b	b	The hepatitis marker profile indicates that the patient has hepatitis D superinfection. This diagnosis is supported by the presence of both IgM anti-HDV and total anti-HDV antibodies, along with a positive HBsAg and total anti-HBc, but negative IgM anti-HBc. The hepatitis D virus (HDV) can only infect individuals in the presence of hepatitis B virus (HBV), as HDV requires HBV to replicate. The di…	GPT4	Standard
33	Serology and Molecular Diagnostics	Evaluate rapid antigen testing for group A streptococcus in children with pharyngitis. a. Highly sensitive; negative results do not require culture confirmation. b. Neither sensitive nor specific; culture always required. c. Highly specific; positive results do not require culture confirmation. d. High sensitivity and positive predictive value; no culture confirmation required. e. Not used in chi…	c	c	Rapid antigen testing for group A streptococcus in children with pharyngitis is highly specific, so a positive result does not require culture confirmation. This high specificity means that when the test detects group A streptococcus (GAS), it is very likely that GAS is present, minimizing the risk of false-positive results. Therefore, a positive rapid antigen test result is generally considered …	GPT4	Standard
34	Serology and Molecular Diagnostics	Explain changing Histoplasma urine antigen levels in HIV-positive patient. a. treatment failure b. reinfection with another strain c. successful therapy d. release of antigen from killed organisms e. cross-reaction with Cryptococcus antigen	a	d	The most probable explanation for the observed pattern of Histoplasma urine antigen results in an HIV positive patient diagnosed with acute disseminated histoplasmosis is the release of antigen from killed organisms. The initial high level of antigen (20 ng/mL) indicates a significant burden of infection. A decrease in antigen level to 10 ng/mL after 1 month of treatment suggests a response to th…	GPT4	Standard
35	Serology and Molecular Diagnostics	Explain discrepancy in Legionella urine antigen and culture results. a. Antigen test performed too early. b. Legionella micdadei is a contaminant. c. Antigen test performed too late. d. Urine test only detects Legionella pneumophila. e. False negative due to high antibody titer.	d	d	The most likely cause of the apparent discrepancy between the negative Legionella urine antigen test and the positive culture for Legionella micdadei is that the urine antigen test only detects Legionella pneumophila, specifically serogroup 1. The Legionella urine antigen test is widely used for its rapidity and ease of use, and it has high sensitivity and specificity for detecting Legionella pne…	GPT4	Standard
36	Serology and Molecular Diagnostics	Best test for cryptococcal meningitis diagnosis in HIV-positive patient. a. antibody detection in serum b. polysaccharide antigen detection in CSF c. India ink stain of CSF d. antibody detection in urine e. Mannan antigen detection in CSF	b	b	The best test to diagnose suspected cryptococcal meningitis in an HIV positive patient is polysaccharide antigen detection in cerebrospinal fluid (CSF). Cryptococcal meningitis is caused by the fungus Cryptococcus neoformans, and its diagnosis is most effectively established by detecting the capsular polysaccharide antigen of the fungus in CSF. This method is highly sensitive and specific for Cry…	GPT4	Standard
37	Serology and Molecular Diagnostics	Next step after negative varicella zoster antibody result by latex agglutination. a. Report as negative. b. Repeat test before reporting. c. Test undiluted specimen. d. Retest with another latex method. e. Dilute to 1:40 and retest.	e	c	The next best action after obtaining a negative result with a latex agglutination assay for varicella zoster virus antibody at a 1:2 dilution is to test the specimen undiluted. The initial dilution of 1:2 may have been too high, potentially diluting the antibodies below the detection limit of the assay, especially if the antibody levels were low to begin with. Testing the specimen undiluted can h…	GPT4	Standard
38	Serology and Molecular Diagnostics	Interpret high antibody titer to phase I antigens of Coxiella burnetii. a. Q fever endocarditis b. Rocky Mountain spotted fever c. asymptomatic seroconversion d. Kawasaki disease e. acute Q fever pneumonia	a	a	The presence of a high antibody titer to phase I antigens of Coxiella burnetii is common in Q fever endocarditis. Coxiella burnetii is the causative agent of Q fever, and the disease has two main antigenic phases: Phase I and Phase II. During acute Q fever, antibodies to Phase II antigens predominate, while in chronic Q fever, such as endocarditis, antibodies to Phase I antigens are more signific…	GPT4	Standard
39	Serology and Molecular Diagnostics	True statements about Helicobacter pylori antigen testing. a. Performed on gastric biopsies b. Less sensitive than antibody testing c. Useful for diagnosis and monitoring response d. Not useful for elderly initial diagnosis e. Previous treatment causes false positives	c	c	Helicobacter pylori antigen testing, especially when performed on stool samples, is useful for both the diagnosis of H. pylori infection and monitoring the response to therapy. This test detects the presence of H. pylori antigens shed in the stool, providing a direct and non-invasive method for diagnosing active infections. Compared to antibody testing, which can remain positive for a long time a…	GPT4	Standard
40	Serology and Molecular Diagnostics	CDC recommendation for sample with reactive HIV Ag/Ab EIA and negative HIV1/2 differentiation assay. a. perform IFA testing b. perform a quantitative HIV RNA c. perform an HIV-1 Western blot d. perform a qualitative HIV-1 RNA test e. perform an HIV-2 Western blot	d	b	Based on current CDC recommendations, when an HIV Ag/Ab EIA (enzyme immunoassay) test is repeatedly reactive but the HIV1/2 differentiation assay is negative, the next step should be to perform a quantitative HIV RNA test. This approach is recommended to identify acute HIV infections, where the viral RNA is present in the blood but the body has not yet produced a detectable level of antibodies or…	GPT4	Standard
41	Serology and Molecular Diagnostics	Interpret hepatitis marker results for immune status in insurance physical. a. Chronic hepatitis B; test for HBeAg b. Immune due to vaccination c. Immune due to natural infection d. Early infection; test for IgM anti-HBc e. Repeat testing due to conflicting markers	c	c	These hepatitis marker results indicate that the patient is immune to hepatitis B following natural infection. The interpretation is based on the presence of total anti-HBc (antibody to hepatitis B core antigen) and total anti-HBs (antibody to hepatitis B surface antigen), with an absence of HBsAg (hepatitis B surface antigen). The presence of anti-HBc indicates previous exposure to the hepatitis…	GPT4	Standard
42	Molecular	Explain discordant influenza and rhinovirus test results with POC and multiplex assays. a. Oseltamivir reduced viral nucleic acids near detection limit b. Incorrect patient for POC test c. Rhinovirus RNA interfered with influenza probes d. Rhinovirus contracted in hospital e. Environmental contamination of PCR sample	a	a	The likely reason for the discordant results between the initial point-of-care (POC) test and the subsequent multiplex respiratory panel, followed by the confirmation of influenza A in the rerun of the patient sample, is that oseltamivir therapy reduced the viral nucleic acid loads to at or near the limit of detection. Oseltamivir is an antiviral medication that inhibits the neuraminidase enzyme …	GPT4	Standard
43	Molecular	Explain discrepancies between PCR and culture results for Staphylococcus aureus testing. a. Pathogen lacked mecA gene for methicillin resistance b. MRSA below detection limit; MSSA detected c. PCR reagents failed to amplify mecA gene d. Skin substance inhibited MRSA detection e. None of the above	a	c	The correct answer is 'c. The PCR reagents failed to amplify the mecA gene causing an incorrect MSSA result.' This is likely because the polymerase chain reaction (PCR) is a sensitive and specific tool for the detection of genetic material. However, its accuracy depends on the presence of specific target DNA sequences and the effectiveness of the primers and reagents used to amplify those sequenc…	GPT4	Standard
44	Molecular	Follow-up for negative molecular Group A Streptococcus (GAS) test. a. Microbiological culture b. Empiric antimicrobial therapy c. No antimicrobial therapy d. Confirmatory molecular testing e. None of the above	c	c	The correct answer is 'c. no antimicrobial therapy targeting GAS.' Point-of-care molecular assays for Group A Streptococcus (GAS) are highly sensitive and specific, significantly more so than rapid antigen detection tests. These molecular tests have the ability to detect GAS DNA directly from patient samples, providing a quick and reliable diagnosis. When a molecular test returns a negative resul…	GPT4	Standard
45	Molecular	CDC molecular influenza testing recommendation during flu season. a. Perform on all suspected patients for antiviral therapy b. Not recommended during high prevalence; diagnose clinically c. Use multiplex panels to identify co-infections d. Not required since most present >48 hours post-symptoms e. None of the above	b	a	The correct answer is 'a. Molecular influenza testing should be performed on all suspected patients to optimize antiviral therapy.' During the flu season, when the prevalence of influenza is high, accurate and rapid diagnosis is crucial for effective patient management. Molecular tests, such as RT-PCR, offer high sensitivity and specificity for detecting influenza viruses. This allows for the tim…	GPT4	Standard
46	Molecular	ACOG recommendation for molecular influenza testing in pregnant women. a. Pregnant women should be screened using a molecular influenza test if presenting with suspicion of influenza. b. Molecular testing not required; treat empirically. c. Targeted molecular testing in high-risk obstetrics cases. d. Targeted molecular influenza testing for high-risk obstetrics cases. e. None of the above	b	a	The correct answer is 'a. Pregnant women should be screened using a molecular influenza test if presenting with suspicion of influenza.' Pregnant women are considered a high-risk population for influenza complications, making the accurate and rapid diagnosis of influenza particularly important in this group. The American College of Obstetrics and Gynecology (ACOG) recommends molecular testing for…	GPT4	Standard
47	Molecular	Primary specimen type for CLIA-waived molecular influenza A/B testing. a. Nasopharyngeal swab b. Throat swab c. Bronchoalveolar lavage d. Sputum e. None of the above	a	a	The correct answer is 'a. nasopharyngeal swab.' Nasopharyngeal swabs are the primary specimen type recommended for molecular influenza A/B point-of-care testing due to their high yield of viral RNA. This specimen type is preferred because the nasopharynx is a primary site of replication for influenza viruses, making it an optimal source for detecting the virus with high sensitivity and specificit…	GPT4	Standard
48	Molecular	Relationship between Ct-value and initial nucleic acid concentration. a. Ct-value is proportional to the initial concentration b. Ct-value is inversely proportional to initial concentration c. Ct-value equals initial concentration d. Ct-value defined by assay manufacturer e. None of the above	b	b	The correct answer is 'b. Ct-value is inversely proportional to the initial concentration of target nucleic acids.' The cycle threshold (Ct) value in polymerase chain reaction (PCR) assays is a critical parameter that indicates the cycle number at which the fluorescence of the amplified product exceeds the background fluorescence, suggesting the presence of the target nucleic acid. A lower Ct val…	GPT4	Standard
49	Molecular	Genes detected by molecular assay for Staphylococcus aureus. a. spa positive, mecA negative, SCCmec negative b. spa positive, mecA positive, SCCmec positive c. spa positive, mecA negative, SCCmec positive or negative d. spa negative, mecA negative, SCCmec positive e. spa negative, mecA positive, SCCmec positive or negative	c	c	The correct answer is 'c. spa positive, mecA negative, SCCmec positive or negative.' In a molecular assay designed to differentiate between methicillin-sensitive Staphylococcus aureus (MSSA) and methicillin-resistant Staphylococcus aureus (MRSA), the detection of the gene for Protein A (spa) indicates the presence of S. aureus. Protein A is a virulence factor common to all S. aureus strains, rega…	GPT4	Standard
50	Molecular	Explain discrepant Clostridioides difficile results with PCR and toxigenic culture. a. False positive PCR detected C. difficile without presence b. False positive PCR detected non-toxin producing strain c. False negative EIA at initial facility d. True positive; patient acquired C. difficile before transfer e. False negative EIA missed glutamate dehydrogenase	b	b	The correct answer is 'b. False positive PCR result—a subset of patients serves as carriers of non-toxin producing C. difficile.' The situation described suggests that the PCR assay detected the presence of Clostridioides difficile DNA in the patient's stool, but subsequent toxigenic culture, which tests for the ability of the bacteria to produce toxins, was negative. This discrepancy can occur b…	GPT4	Standard
51	Molecular	Identify the most common cause of meningitis for adults and children in the US. a. Haemophilus influenzae b. Neisseria meningitidis c. Streptococcus agalactiae d. Streptococcus pneumoniae e. Escherichia coli	d	d	The correct answer is 'd. Streptococcus pneumoniae.' Streptococcus pneumoniae is the most common cause of bacterial meningitis in adults and remains a significant cause in children, despite the availability of vaccines that have reduced its incidence. This pathogen is known for causing severe infections, including pneumonia, meningitis, and bacteremia. The development and use of pneumococcal conj…	GPT4	Standard
52	Molecular	Genome classification of Influenza A/B and RSV for molecular testing. a. RNA viruses b. Influenza A and RSV are RNA viruses; Influenza B is DNA virus c. Influenza A and B are RNA viruses; RSV is DNA virus d. Influenza A and B are DNA viruses; RSV is RNA virus e. None of the above	a	a	The correct answer is 'a. RNA viruses.' Influenza A and B, as well as Respiratory Syncytial Virus (RSV), are all RNA viruses. These viruses have genomes composed of ribonucleic acid (RNA) rather than deoxyribonucleic acid (DNA). Influenza viruses, including both A and B types, belong to the Orthomyxoviridae family, which is characterized by segmented RNA genomes. RSV is a member of the Paramyxovi…	GPT4	Standard
53	Molecular	Key difference between PCR for Group A Streptococcus (GAS) vs Influenza A. a. Reverse transcriptase required for Influenza A PCR b. Reverse transcriptase required for GAS PCR c. Taq polymerase required for Influenza A PCR d. Taq polymerase required for GAS PCR e. Thermocycling required for GAS due to circular genome	a	a	The correct answer is 'a. Reverse transcriptase is required for influenza A PCR assays.' The fundamental difference between PCR testing for Group A Streptococcus (GAS), a bacterium, and Influenza A, a virus, lies in the nature of their genetic material. GAS, like all bacteria, has DNA as its genetic material, which can be directly amplified using PCR. Influenza A, however, has RNA as its genetic …	GPT4	Standard
54	Molecular	Reason molecular assays detected H1N1 variant over antigen tests in 2009. a. Antigenic shift b. Antigenic drift c. Single nucleotide polymorphisms d. H1N1 viruses more virulent e. H1N1 infections present with lower viral titers	a	a	The correct answer is 'a. antigenic shift.' The discrepancy between the ability of rapid antigen tests and molecular assays to detect the H1N1 "swine flu" variant during the 2009 pandemic is most likely due to antigenic shift. Antigenic shift is a sudden and major change in the influenza virus's antigenic composition due to reassortment of genetic material between different virus strains. This ca…	GPT4	Standard
55	Molecular	Difference between PCR and TMA for detecting Chlamydia and Gonorrhea. a. PCR requires thermal cycling, TMA is isothermal b. PCR produces DNA amplicons; TMA produces RNA amplicons c. TMA amplification minimizes carryover contamination d. TMA produces 100–1000 copies per cycle; PCR doubles nucleic concentration e. All of the above	e	e	The correct answer is 'e. all of the above.' The differences between Polymerase Chain Reaction (PCR) and Transcription-Mediated Amplification (TMA) cover several key aspects as highlighted in the options. Firstly, PCR relies on thermal cycling to denature the DNA, anneal primers, and extend the DNA strands, whereas TMA operates under isothermal conditions, meaning it runs at a constant temperatur…	GPT4	Standard
56	Molecular	Identify the primary pathogen causing bacterial vaginosis (BV). a. Gardnerella vaginalis b. Candida species c. Bacteroides species d. Atopobium vaginae e. Prevotella species	a	a	The correct answer is 'a. Gardnerella vaginalis.' While bacterial vaginosis (BV) is considered a polymicrobial syndrome rather than an infection caused by a single pathogen, Gardnerella vaginalis is often cited as the primary bacterium associated with this condition. BV is characterized by a disruption of the normal vaginal flora, with a decrease in lactobacilli and an overgrowth of other bacteri…	GPT4	Standard
57	Molecular	Most common cause of meningitis in neonates in the US. a. Haemophilus influenzae b. Neisseria meningitidis c. Streptococcus agalactiae d. Streptococcus pneumoniae e. Escherichia coli	c	c	The correct answer is 'c. Streptococcus agalactiae,' also known as Group B Streptococcus (GBS). GBS is the leading cause of meningitis in neonates (newborns) in the United States. This bacterium can be transmitted from the mother to the infant during childbirth, leading to early-onset disease in newborns, which includes sepsis, pneumonia, and meningitis. The implementation of screening and intrap…	GPT4	Standard
58	Molecular	True statements regarding testing for COVID-19 virus. a. Preferred specimen is serum b. Preferred test is RT-PCR for RNA c. Preferred test is ELISA for antibody d. Preferred test is ELISA for antigen e. Preferred test is Western blot for protein	b	b	The correct answer is 'b. The preferred testing methodology is real-time reverse transcriptase polymerase chain reaction for the virus’s RNA.' The real-time reverse transcriptase polymerase chain reaction (RT-PCR) test is the gold standard for the direct detection of the SARS-CoV-2 virus, which causes COVID-19. This method involves extracting RNA from the patient's sample and then converting it i…	GPT4	Standard
59	Molecular	STDs recommended for screening by NAAT vs immunoassay. a. HIV b. Syphilis c. Hepatitis C d. Chlamydia and Gonorrhea e. All of the above	d	d	The correct answer is 'd. chlamydia and gonorrhea.' Nucleic Acid Amplification Testing (NAAT) is the preferred method for screening and diagnosing infections caused by Chlamydia trachomatis and Neisseria gonorrhoeae. NAATs are highly sensitive and specific, allowing for the detection of these pathogens' DNA or RNA in various specimen types, including urine and swabs from the urogenital tract, whi…	GPT4	Standard
60	Molecular	Routine NAAT performed on CSF for acute encephalitis in adults. a. HSV 1/2 b. Enterovirus c. VZV d. Cryptococcus e. Syphilis f. a., b., c. g. All of the above	f	f	The correct answer is 'f. a., b., c.' In the initial workup of acute encephalitis in adults, nucleic acid amplification testing (NAAT) commonly targets herpes simplex virus (HSV)–1/2, enterovirus, and varicella zoster virus (VZV). These pathogens are among the most common causes of viral encephalitis. HSV-1 is a frequent cause of sporadic encephalitis, characterized by severe disease and a predil…	GPT4	Standard
61	Molecular	Viral infections for which drug resistance mutations are regularly tested. a. HIV b. HAV c. WNV d. Tuberculosis e. a. and d.	a	e	The correct answer is 'e. a. and d.' Testing for drug resistance mutations is an important part of managing infections caused by the human immunodeficiency virus (HIV) and Mycobacterium tuberculosis, the bacterium responsible for tuberculosis (TB). For HIV, antiretroviral therapy (ART) has dramatically improved outcomes, but the emergence of drug-resistant strains can complicate treatment. Theref…	GPT4	Standard
62	Molecular	Reason sequencing for HIV-1 drug resistance is performed in plasma over PBMCs. a. Plasma testing is more sensitive b. PBMCs may contain archived HIV DNA c. PBMC sequencing not feasible in labs d. HIV does not infect PBMCs	b	b	The correct answer is 'b. PBMCs may contain HIV DNA archived from past timepoints in the infection.' Sequencing for HIV-1 drug resistance is typically performed on viral RNA extracted from patient plasma rather than on DNA from peripheral blood mononuclear cells (PBMCs) due to the nature of the viral reservoir. PBMCs can harbor proviral HIV DNA, which includes archived sequences representing past…	GPT4	Standard
63	Molecular	Gene conferring methicillin resistance in MRSA. a. ampCerm b. mecA c. vanA/B d. cfr	b	b	The correct answer is 'b. mecA.' The mecA gene is the primary genetic determinant that confers methicillin resistance in Staphylococcus aureus, including MRSA strains. This gene encodes a penicillin-binding protein (PBP2a or PBP2') that has a low affinity for β-lactam antibiotics, such as methicillin, oxacillin, and nafcillin, thereby allowing the bacterium to grow and divide in the presence of t…	GPT4	Standard
64	Molecular	Organisms identified by 16S rRNA PCR amplification and sequencing. a. AFB/mycobacteria b. Bacteria c. Protozoa d. Yeast e. a. and b. f. All of the above	e	b	The correct answer is 'b. bacteria.' Polymerase chain reaction (PCR) amplification and sequencing of the 16S rRNA gene is a widely used method for the identification of bacterial species. The 16S rRNA gene is present in all bacteria and contains regions that are highly conserved across different species, as well as regions that are variable and unique to each species. This combination allows for …	GPT4	Standard
65	Molecular	HCV genotypes with high prevalence of NS5A resistance mutations. a. 1a b. 1b c. 3 d. 6 e. a. and b f. a. and c	f	e	The correct answer is 'e. a. and b,' Genotypes 1a and 1b of the hepatitis C virus (HCV) are most associated with a high prevalence of NS5A mutations that confer resistance to NS5A inhibitors, a class of antivirals used in the treatment of HCV. NS5A inhibitors are a key component of direct-acting antiviral (DAA) regimens that have revolutionized HCV treatment, offering cure rates exceeding 90%. Ho…	GPT4	Standard
66	Molecular	Methodological principle behind metagenomic sequencing for microbial ID. a. Sequencing hypervariable regions b. Multiple targeted PCR primers c. Identification via methylation pattern d. Sequencing entire genetic material	d	d	The correct answer is 'd. Sequencing the entirety of genetic material within a clinical sample followed by informatic separation of human and microbial hits.' Metagenomic next-generation sequencing (mNGS) involves the comprehensive sequencing of all nucleic acids in a given sample, which includes both the host's (such as a human patient) and any microbial DNA or RNA present. This approach does no…	GPT4	Standard
67	Molecular	Drug resistance associated with rifampicin resistance in MTB infections. a. Amikacin/kanamycin b. Isoniazid c. Quinolones d. Ethambutol e. Pyrazinamide	b	b	The correct answer is 'b. isoniazid.' Rifampicin resistance in Mycobacterium tuberculosis (MTB) is highly associated with resistance to isoniazid, another first-line antituberculosis drug. This association is so strong that rifampicin resistance is often used as a surrogate marker for multidrug-resistant tuberculosis (MDR-TB), which is defined as resistance to at least both rifampicin and isoniaz…	GPT4	Standard
68	Molecular	Function of wild-type katG gene product in MTB infections. a. Mycolic acid biosynthesis b. RNA transcription (RNA polymerase) c. Prodrug activation d. DNA unwinding (DNA gyrase) e. Ribosomal activity (16S rRNA)	c	c	The correct answer is 'c. activation of prodrug.' The wild-type katG gene encodes a catalase-peroxidase enzyme that plays a crucial role in the activation of the prodrug isoniazid, a first-line antituberculosis medication. Isoniazid is a prodrug, which means it requires conversion into its active form to exert its antibacterial effect. The catalase-peroxidase enzyme encoded by katG facilitates th…	GPT4	Standard
69	Molecular	Importance of testing for toxin presence in C. difficile NAATs. a. Quantify toxin for clinical management b. Toxin presence suggests other agent c. Toxin-to-C. difficile ratio used for dosing d. Absence of toxin confirms effective therapy e. Nontoxigenic C. difficile colonizes without disease	e	e	The correct answer is 'e. Nontoxigenic C. difficile is known to colonize humans and not associated with diarrheal disease.' The presence of Clostridium difficile (C. difficile) alone is not sufficient to diagnose C. difficile infection (CDI) because nontoxigenic strains of the bacterium can colonize the gut without causing disease. The production of toxins, specifically toxin A (tcdA) and toxin B…	GPT4	Standard
70	Molecular	Parasitic infections recommended for NAAT diagnosis. a. Trichomonas vaginalis b. Toxoplasma gondii c. Leishmania spp. d. Plasmodium spp. e. Strongyloides stercoralis f. none of the above g. all of the above	a	g	The correct answer is 'g. all of the above.' Nucleic acid amplification testing (NAAT) is increasingly used for the diagnosis of a wide range of parasitic infections due to its high sensitivity and specificity. Each of the parasites listed can be effectively diagnosed using NAAT methods, which target specific DNA or RNA sequences unique to each parasite. 'a. Trichomonas vaginalis' is a protozoan …	GPT4	Standard
1	Bacteriology	Veterinarian with fever; identify causitive organism: a. Brucella melitensis b. Burkholderia pseudomallei c. Coxiella burnetii d. Francisella tularensis e. Yersinia pestis	a	c	The organism that cannot be ruled out in this scenario is Coxiella burnetii (choice C). The clinical presentation of fever, cough, and night sweats, along with the patient's occupational exposure as a large animal veterinarian and outdoor activities in wooded areas, is consistent with Q fever caused by C. burnetii. The microbiological findings of a small Gram-negative coccobacillus that grows on …	Claude3 Sonnet	Standard
2	Bacteriology	Elderly man with fatigue; identify cause: a. botulism b. gastrointestinal neoplasm c. contaminated blood culture d. cutaneous anthrax e. tetanus	b	e	Based on the clinical presentation of generalized weakness, oral bleeding, and hematuria, along with the microbiological findings of a Gram-variable bacillus with large filamentous morphology, rare subterminal spores, and negative for catalase, lecithinase, lipase, indole, and urea, the most likely identity of the organism is Clostridium tetani. This microorganism is the causative agent of tetanu…	Claude3 Sonnet	Standard
3	Bacteriology	Congenital heart disease patient with valve vegetation; identify organism., a. Cardiobacterium hominis b. Pseudomonas aeruginosa c. Escherichia coli d. Kingella kingae e. Mycobacterium tuberculosis	a	a	Based on the clinical presentation of a patient with congenital heart disease and a small vegetation on the aortic valve, along with the microbiological findings of slow-growing, small colonies that slightly pitted the media and grew on blood and chocolate agars but not MacConkey agar, and were Gram-negative, oxidase-positive, catalase-negative, and indole-positive, the most likely identity of th…	Claude3 Sonnet	Standard
4	Bacteriology	Identify the most common UTI-causing microorganism., a. deaminates phenylalanine b. hydrolyzes urea c. has an acid/acid reaction on triple sugar iron agar d. is Gram positive e. is oxidase positive	c	b	the most common cause of urinary tract infections is an organism that hydrolyzes urea, which corresponds to choice B. Uropathogenic strains of Escherichia coli are the predominant etiological agents of uncomplicated urinary tract infections, accounting for approximately 80% of cases. E. coli possesses the urease enzyme, which catalyzes the hydrolysis of urea, allowing the bacteria to survive and …	Claude3 Sonnet	Standard
5	Bacteriology	Determine species needing further tests in MALDI-TOF analysis. a. Escherichia coli and Enterobacter cloacae complex b. Escherichia coli and Shigella sonnei c. Klebsiella oxytoca and Enterobacter aerogenes d. Staphylococcus aureus and Staphylococcus epidermidis e. Staphylococcus aureus and Staphylococcus intermedius	b	b	The two species that cannot be differentiated using MALDI-TOF mass spectrometry without additional testing are Escherichia coli and Shigella sonnei (choice B). MALDI-TOF is a powerful tool for bacterial identification, but it has limitations in distinguishing closely related species that share highly similar protein profiles. E. coli and Shigella species, including S. sonnei, are genetically clos…	Claude3 Sonnet	Standard
6	Bacteriology	Identify the most common pneumonia-causing microorganism. a. is bile insoluble b. is coagulase positive c. is susceptible to optochin d. is vancomycin resistant e. requires X and V factors for growth	c	d	The most common cause of community-acquired pneumonia is an organism that is susceptible to optochin, which corresponds to choice D. Streptococcus pneumoniae, also known as the pneumococcus, is the leading bacterial pathogen responsible for community-acquired pneumonia. S. pneumoniae is highly susceptible to optochin, an antimicrobial agent derived from mushrooms, which is used as a key identific…	Claude3 Sonnet	Standard
7	Bacteriology	AML patient with diarrhea and fever; identify Gram-variable bacillus. a. Bacillus cereus b. Clostridium difficile c. Clostridium tertium d. Eggerthella lenta e. Lactobacillus rhamnosus	c	c	Based on the clinical presentation of a febrile, neutropenic patient with diarrhea, and the microbiological findings of a Gram-variable, long, thin bacillus that grew as pinpoint, gray, alpha-hemolytic colonies on both aerobic and anaerobic blood agar, was catalase-negative, and showed susceptibility to kanamycin and vancomycin but resistance to colistin, the most likely identity of the organism …	Claude3 Sonnet	Standard
8	Bacteriology	Dialysis patient with infection; determine source of infection. a. bioterrorism event b. pet cat c. poor dentition d. running over a rabbit with the lawn mower e. tap water	b	e	Based on the clinical information of a peritoneal dialysis patient presenting with fever and fatigue, and the microbiological findings of small, slightly mucoid, Gram-negative coccobacilli that grew on blood and chocolate agar but not MacConkey agar, were catalase, oxidase, and indole positive, and positive for nitrate reduction but negative for urease and cefinase, the most likely source of this…	Claude3 Sonnet	Standard
9	Bacteriology	Atypical susceptibility result: a. Enterobacter aerogenes resistant to cefazolin b. Escherichia coli susceptible to ampicillin c. Klebsiella oxytoca susceptible to ampicillin d. Proteus vulgaris resistant to tetracycline e. Stenotrophomonas maltophilia resistant to meropenem	c	e	The test result that would require further investigation is Stenotrophomonas maltophilia resistant to meropenem (choice E). S. maltophilia is an opportunistic pathogen that exhibits intrinsic resistance to many broad-spectrum antibiotics, including carbapenems like meropenem. Resistance to meropenem in S. maltophilia is expected and does not necessarily require additional investigation. Choice A …	Claude3 Sonnet	Standard
10	Bacteriology	Antibiotic not to report for Salmonella: a. ampicillin b. cefazolin c. ceftriaxone d. ciprofloxacin e. trimethoprim-sulfamethoxazole	b	b	The antibiotic that should not be reported for antimicrobial susceptibility testing of a Salmonella species isolated from a blood culture is cefazolin (choice B). Cefazolin is a first-generation cephalosporin that is not typically tested against Salmonella isolates, as it is not recommended for the treatment of Salmonella infections. The Clinical and Laboratory Standards Institute (CLSI) guidelin…	Claude3 Sonnet	Standard
11	Bacteriology	Identify the vector: a. Aedes aegypti b. Amblyomma americanum c. Dermacentor variabilis d. Ixodes scapularis e. Ornithodoros	d	d	The vector for Borrelia burgdorferi (the causative agent of Lyme disease), Borrelia miyamotoi, Anaplasma phagocytophilum, and Babesia species is Ixodes scapularis (choice D), commonly known as the blacklegged tick or deer tick. These pathogenic microorganisms are transmitted through the bite of infected Ixodes ticks, which serve as the primary vector. Aedes aegypti (choice A) is a mosquito specie…	Claude3 Sonnet	Standard
12	Bacteriology	Gardening injury with nodular lesion; identify filamentous organism: a. Lactobacillus paracasei b. Mycobacterium chelonae c. Nocardia brasiliensis d. Sporothrix schenckii e. Streptococcus constellatus	c	c	Based on the clinical history of a puncture wound while gardening, followed by the development of a nodular skin lesion with purulent drainage, and the microbiological findings of a beaded, branching, Gram-positive organism with partial acid-fast characteristics, the most consistent microorganism is Nocardia brasiliensis (choice C). Nocardia species are aerobic, filamentous, Gram-positive bacteri…	Claude3 Sonnet	Standard
13	Mycobacteriology	Lawn mower wound; identify Mycobacterium species with yellow colonies a. Mycobacterium chelonae b. Mycobacterium gordonae c. Mycobacterium kansasii d. Mycobacterium marinum e. Mycobacterium neoaurum	e	a	Based on the clinical presentation of a puncture wound on the finger followed by purulent drainage, and the microbiological findings of acid-fast organisms growing in mycobacterial culture with the subsequent appearance of yellow colonies on solid media within a few days, the most likely causative Mycobacterium species is Mycobacterium chelonae (choice A). M. chelonae is a rapidly growing, non-tu…	Claude3 Sonnet	Standard
14	Mycobacteriology	Thumb wound; identify source of infection: a. the cork from the wine bottle b. cleaning a fish tank c. a lick from her pet dog d. working in the garden e. a manicure at a salon	b	d	Based on the clinical presentation of a puncture wound followed by delayed development of redness, swelling, and tenosynovitis, along with the microbiological findings of an acid-fast organism that grew only at 30°C with the characteristic colony morphology shown, the most likely source of this patient's wound infection is working in the garden (choice D). The organism responsible for this infect…	Claude3 Sonnet	Standard
15	Mycology	Neutropenic patient with yeast; identify Germ-tube positive organism a. Aspergillus fumigatus b. Candida albicans c. Candida glabrata d. Cryptococcus neoformans e. Saccharomyces cerevisiae	c	b	Based on the microbiological findings of oval, budding yeast cells and pseudohyphae observed in the Gram stain from a blood culture, along with the presence of star-like projections or 'feet' upon subculture and a positive germ tube test, the most likely identity of the organism is Candida albicans (choice B). C. albicans is a dimorphic fungus that can exist in both yeast and hyphal forms, and th…	Claude3 Sonnet	Standard
16	Mycology	Match yeast-like organisms to characteristics on Cornmeal Tween 80 agar., a. Geotrichum candidum b. Trichosporon spp. c. Rhodotorula spp. d. Candida albicans e. Candida dubliniensis	T	F	1c, 2a, 3d, 4c, 5b","1c: Geotrichum candidum produces pseudohyphae and blastoconidia along hyphae, as well as terminal chlamydospores in pairs or clusters on Cornmeal Tween 80 agar. 2a: Trichosporon spp. produce pseudohyphae and true hyphae, with blastoconidia and arthroconidia present on Cornmeal Tween 80 agar. 3d: Rhodotorula spp. produce true hyphae that segment into arthroconidia, but no blas…	Claude3 Sonnet	Standard
17	Mycology	Infant on TPN with yeast growth requiring olive oil; identify organism a. Aspergillus fumigatus b. Blastomyces dermatitidis c. Candida tropicalis d. Malassezia furfur e. Malassezia pachydermatis	d	d	The answer is d, Malassezia furfur. The key clues are the description of the yeast morphology as round on one end with a budlike structure at the other end, and the requirement for lipid supplementation (olive oil) for growth to occur. Malassezia species are lipophilic yeasts that are part of the normal human skin flora. They require exogenous lipids for growth due to their inability to synthesiz…	Claude3 Sonnet	Standard
18	Mycology	Transplant patient with fungal infection; identify mold based on culture a. Aspergillus clavatus b. Aspergillus flavus c. Aspergillus fumigatus d. Aspergillus niger e. Aspergillus terreus	c	c	The answer is c, Aspergillus fumigatus. The key features described are highly suggestive of A. fumigatus: a greenish-gray colony with a velvety texture, septate hyphae with short conidiophores terminating in vesicles, uniseriate phialides on the upper two-thirds of the vesicle, and columnar conidia. Additionally, the patient's clinical presentation of a cavitary lung lesion in the setting of neut…	Claude3 Sonnet	Standard
19	Virology	Bone marrow transplant patient with GI symptoms; diagnose Norovirus a. ELISA for Norovirus antigen performed on serum b. ELISA for Norovirus antigen performed on stool c. reverse-transcriptase PCR on stool d. serology for Norovirus antibodies e. viral culture of stool	c	c	The preferred method for diagnosing Norovirus infection is c, reverse-transcriptase PCR (RT-PCR) on stool. Noroviruses are non-enveloped, positive-sense, single-stranded RNA viruses, and RT-PCR is the most sensitive and specific method for detecting their genome in stool samples. RT-PCR can detect low viral loads and distinguish between different Norovirus genogroups and genotypes. Option a, ELIS…	Claude3 Sonnet	Standard
20	Parasitology	Identify the causative agent of cysticercosis a. Ascaris lumbricoides b. Naegleria fowleri c. Taenia saginata d. Taenia solium e. Trichuris trichiura	d	d	The answer is d, Taenia solium. Cysticercosis is a tissue infection caused by the larval stage (cysticercus) of the pork tapeworm, Taenia solium. Humans can become infected by ingesting food or water contaminated with T. solium eggs shed in the feces of a human carrier (the definitive host). The eggs hatch in the intestine, and the larvae migrate to various tissues, including the brain, muscles, …	Claude3 Sonnet	Standard
21	Serology and Molecular Diagnostics	Select the test useful for diagnosing neurosyphilis. a. TP-PA b. RPR c. Darkfield d. VDRL e. FTA-abs	d	e	The answer is e, FTA-abs (Fluorescent Treponemal Antibody Absorption) test. The FTA-abs is a specific treponemal test that is useful for the diagnosis of neurosyphilis, as it can detect antibodies to Treponema pallidum in cerebrospinal fluid (CSF). A positive FTA-abs result in CSF is highly suggestive of neurosyphilis, especially when combined with other clinical and laboratory findings. Option a…	Claude3 Sonnet	Standard
22	Serology and Molecular Diagnostics	Interpret Lyme disease test results with EIA and Western Blot. a. has early Lyme disease b. has late Lyme disease c. does not have Lyme disease d. has Lyme neuroborreliosis e. has Lyme arthritis	c	b	The answer is b, the patient has late Lyme disease. The key findings are a positive EIA (signal/cutoff ratio > 1.1) and a positive IgG Western blot pattern (bands at p18, p45, and p66). This pattern is consistent with late or disseminated Lyme disease caused by Borrelia burgdorferi infection. The presence of IgG bands without IgM bands suggests a later stage of the disease rather than an early in…	Claude3 Sonnet	Standard
23	Serology and Molecular Diagnostics	Identify the gold standard test for diagnosing West Nile virus encephalitis. a. antibody detection b. nucleic acid amplification c. antigen detection d. culture e. CSF glucose and protein	a	b	The answer is b, nucleic acid amplification. The gold standard for the diagnosis of West Nile virus encephalitis is the detection of viral nucleic acid (RNA) by reverse transcriptase-polymerase chain reaction (RT-PCR) on cerebrospinal fluid (CSF) or serum samples. RT-PCR is highly sensitive and specific for detecting the presence of West Nile virus RNA, particularly during the acute phase of infe…	Claude3 Sonnet	Standard
24	Serology and Molecular Diagnostics	Next step for Epstein-Barr virus diagnosis after negative heterophile test in child. a. perform CMV serology b. collect throat washings for EBV viral culture c. perform EBV-specific serology d. consider the child EBV negative	c	c	The answer is c, perform EBV-specific serology. The heterophile antibody test, while commonly used for screening, has limited sensitivity in children under the age of 4-5 years old. A negative heterophile antibody test in a young child does not reliably rule out Epstein-Barr virus (EBV) infection. The next best step is to perform EBV-specific serological testing, which directly detects antibodies…	Claude3 Sonnet	Standard
25	Serology and Molecular Diagnostics	Reason for negative Leishmania antibodies in HIV-positive patient. a. Patients with visceral disease develop antibody late in the course of disease. b. Patients with cutaneous disease most often develop detectable antibody. c. She does not have visceral leishmaniasis since all patients with visceral disease develop antibody. d. Immunocompromised individuals with visceral disease often do not deve…	d	d	The answer is d, immunocompromised individuals with visceral disease often do not develop detectable antibody. In HIV-positive or other immunocompromised patients with visceral leishmaniasis, the ability to mount an effective antibody response may be impaired, leading to negative or low-titer serological results. This phenomenon is known as antibody deficiency or anergy and is a well-recognized l…	Claude3 Sonnet	Standard
26	Serology and Molecular Diagnostics	Best test for diagnosing Entamoeba histolytica in liver abscess. a. antigen detection on stool b. stool O&P examination c. trichrome stain on abscess fluid d. culture of abscess fluid e. serum antibody detection	e	c	The answer is c, trichrome stain on abscess fluid. In a patient with a liver abscess suspected to be caused by Entamoeba histolytica, the most reliable diagnostic method is to directly visualize the trophozoite forms of the parasite in the abscess fluid using a trichrome stain. This staining technique allows for clear identification of the characteristic morphological features of E. histolytica t…	Claude3 Sonnet	Standard
27	Serology and Molecular Diagnostics	Most useful test for detecting invasive aspergillosis in immunocompromised host. a. serum antibody detection by complement fixation b. serum galactomannan antigen c. urine mannan antigen d. serum antibody detection by immunodiffusion e. CSF polysaccharide antibody detection	b	b	The answer is b, serum galactomannan antigen. The galactomannan antigen assay is the most useful test for detecting invasive aspergillosis in immunocompromised hosts. Galactomannan is a component of the cell wall of Aspergillus species, and its detection in serum suggests active and invasive infection. This test has high sensitivity and specificity in high-risk patients, such as those with prolon…	Claude3 Sonnet	Standard
28	Serology and Molecular Diagnostics	Interpret Toxoplasma IgM-positive and IgG-negative results in pregnancy. a. both results were obtained very early in infection b. the patient has reactivated disease c. the IgM is a false positive result d. IgG antibody develops late in the course of infection e. negative IgG results are common in pregnancy	c	c	The answer is c, the IgM is a false positive result. The presence of IgM antibodies to Toxoplasma with negative IgG antibodies, persisting over a 2-week interval, is most likely due to a false positive IgM result. In acute Toxoplasma gondii infection, IgM antibodies are typically the first to appear, followed by IgG antibodies within 1-2 weeks. A true positive IgM result should be accompanied by …	Claude3 Sonnet	Standard
29	Serology and Molecular Diagnostics	Best test for poststreptococcal nephritis diagnosis. a. throat culture b. DNase B antibody test c. streptolysin O antibody test d. group A streptococcal antigen e. carbohydrate A antibody test	b	c	The answer is c, streptolysin O antibody test. In suspected poststreptococcal glomerulonephritis, the streptolysin O (ASO) antibody test is the best initial test to confirm recent group A streptococcal infection. Streptolysin O is an exoenzyme produced by group A streptococci, and elevated ASO antibody titers indicate a recent streptococcal infection, which can lead to poststreptococcal complicat…	Claude3 Sonnet	Standard
30	Serology and Molecular Diagnostics	Interpret syphilis results using reverse testing algorithm. a. The results indicate that the patient is not infected with T. pallidum. b. The patient has incubating syphilis. c. The patient has secondary syphilis. d. The patient has latent syphilis. e. The results are inconclusive and the patient should be retested with the conventional algorithm.	d	d	The answer is d, the patient has latent syphilis. In the reverse testing algorithm, a positive T. pallidum antibody test (such as EIA or CIA) is followed by a non-treponemal test (RPR). If the RPR is non-reactive, a second treponemal test (such as TP-PA) is performed. In this case, the positive T. pallidum antibody test and reactive TP-PA, combined with a non-reactive RPR, indicate latent syphili…	Claude3 Sonnet	Standard
31	Serology and Molecular Diagnostics	Interpret hepatitis marker profile for abnormal liver function tests. a. chronic hepatitis B infection b. recent hepatitis A infection c. acute hepatitis B infection d. recent hepatitis C infection e. concurrent hepatitis B and C infection	c	c	The answer is c, acute hepatitis B infection. The key finding is the presence of IgM anti-HBc (hepatitis B core antibody) in the absence of HBsAg (hepatitis B surface antigen). This pattern is indicative of acute or recent hepatitis B virus infection, during the window period when HBsAg has declined but IgM anti-HBc is still detectable. The negative results for IgM anti-HAV and anti-HCV rule out …	Claude3 Sonnet	Standard
32	Serology and Molecular Diagnostics	Interpret hepatitis marker profile for fulminant hepatitis. a. acute hepatitis B infection b. hepatitis D superinfection c. concurrent hepatitis A and B infection d. hepatitis D coinfection e. chronic hepatitis B infection	b	d	The answer is d, hepatitis D coinfection. The key findings are the presence of positive HBsAg, indicating hepatitis B virus (HBV) infection, along with positive IgM and total anti-HDV, indicating acute hepatitis D virus (HDV) infection. HDV is a defective RNA virus that requires the presence of HBV for replication and can occur as a coinfection with HBV or as a superinfection in individuals with …	Claude3 Sonnet	Standard
33	Serology and Molecular Diagnostics	Evaluate rapid antigen testing for group A streptococcus in children with pharyngitis. a. Highly sensitive; negative results do not require culture confirmation. b. Neither sensitive nor specific; culture always required. c. Highly specific; positive results do not require culture confirmation. d. High sensitivity and positive predictive value; no culture confirmation required. e. Not used in chi…	c	c	The answer is c, rapid antigen tests for group A streptococcus in children with pharyngitis are highly specific, so a positive result does not require culture confirmation. Rapid antigen tests detect the presence of group A streptococcal antigens directly from a throat swab. While their sensitivity is relatively lower (ranging from 70-90%), their specificity is very high (around 95-99%). This mea…	Claude3 Sonnet	Standard
34	Serology and Molecular Diagnostics	Explain changing Histoplasma urine antigen levels in HIV-positive patient. a. treatment failure b. reinfection with another strain c. successful therapy d. release of antigen from killed organisms e. cross-reaction with Cryptococcus antigen	a	d	The most probable explanation for the given Histoplasma urine antigen results is the release of antigen from killed organisms. Initially, the antigen level was high (20 ng/mL), indicating active infection. After one month of treatment, the level decreased to 10 ng/mL, suggesting a positive response to therapy. However, at the three-month follow-up, the level increased again to 15 ng/mL. This rise…	Claude3 Sonnet	Standard
35	Serology and Molecular Diagnostics	Explain discrepancy in Legionella urine antigen and culture results. a. Antigen test performed too early. b. Legionella micdadei is a contaminant. c. Antigen test performed too late. d. Urine test only detects Legionella pneumophila. e. False negative due to high antibody titer.	d	d	The most likely cause of the apparent discrepancy in results, where the Legionella urine antigen test was negative but the sputum culture was positive for Legionella micdadei, is that the urine antigen test only detects Legionella pneumophila. Urine antigen tests for Legionella are highly specific and sensitive for detecting Legionella pneumophila serogroup 1, which is responsible for the majorit…	Claude3 Sonnet	Standard
36	Serology and Molecular Diagnostics	Best test for cryptococcal meningitis diagnosis in HIV-positive patient. a. antibody detection in serum b. polysaccharide antigen detection in CSF c. India ink stain of CSF d. antibody detection in urine e. Mannan antigen detection in CSF	b	b	For diagnosing suspected cryptococcal meningitis in an HIV-positive patient, the polysaccharide antigen detection in cerebrospinal fluid (CSF) would be the best test. Cryptococcus neoformans is an encapsulated yeast that causes meningitis, particularly in immunocompromised individuals like those with HIV. The polysaccharide capsule of Cryptococcus can elicit an antibody response, but antibody det…	Claude3 Sonnet	Standard
37	Serology and Molecular Diagnostics	Next step after negative varicella zoster antibody result by latex agglutination. a. Report as negative. b. Repeat test before reporting. c. Test undiluted specimen. d. Retest with another latex method. e. Dilute to 1:40 and retest.	e	c	The next best action when a patient's serum tested at a 1:2 dilution for varicella-zoster virus (VZV) antibody using a latex agglutination assay yields a negative result is to test the specimen undiluted. Latex agglutination assays for VZV antibody detection are designed to be performed with undiluted serum samples. Diluting the serum, even at a low dilution of 1:2, can potentially lead to false-…	Claude3 Sonnet	Standard
38	Serology and Molecular Diagnostics	Interpret high antibody titer to phase I antigens of Coxiella burnetii. a. Q fever endocarditis b. Rocky Mountain spotted fever c. asymptomatic seroconversion d. Kawasaki disease e. acute Q fever pneumonia	a	a	The presence of a high antibody titer to phase I antigens of Coxiella burnetii is common in Q fever endocarditis. Coxiella burnetii is the causative agent of Q fever, a zoonotic disease that can manifest in acute or chronic forms. In acute Q fever, antibodies are predominantly directed against the phase II antigens of the organism. However, in chronic Q fever infections, particularly endocarditis…	Claude3 Sonnet	Standard
39	Serology and Molecular Diagnostics	True statements about Helicobacter pylori antigen testing. a. Performed on gastric biopsies b. Less sensitive than antibody testing c. Useful for diagnosis and monitoring response d. Not useful for elderly initial diagnosis e. Previous treatment causes false positives	c	c	The statement 'It can be useful for both diagnosis and monitoring therapeutic response' is true regarding Helicobacter pylori antigen testing. Helicobacter pylori is a bacterium that colonizes the gastric mucosa and is associated with various gastrointestinal disorders. Antigen detection methods, such as stool antigen tests or urea breath tests, can be used for the initial diagnosis of H. pylori …	Claude3 Sonnet	Standard
40	Serology and Molecular Diagnostics	CDC recommendation for sample with reactive HIV Ag/Ab EIA and negative HIV1/2 differentiation assay. a. perform IFA testing b. perform a quantitative HIV RNA c. perform an HIV-1 Western blot d. perform a qualitative HIV-1 RNA test e. perform an HIV-2 Western blot	d	e	Based on the current CDC recommendations, the appropriate test to perform for a sample with repeatedly reactive HIV Ag/Ab EIA (screening test) and a negative HIV1/2 differentiation assay is an HIV-2 Western Blot. The HIV Ag/Ab EIA is a combined antigen/antibody screening test that detects both HIV antigens (indicating acute infection) and antibodies to HIV-1 and HIV-2. A repeatedly reactive resul…	Claude3 Sonnet	Standard
41	Serology and Molecular Diagnostics	Interpret hepatitis marker results for immune status in insurance physical. a. Chronic hepatitis B; test for HBeAg b. Immune due to vaccination c. Immune due to natural infection d. Early infection; test for IgM anti-HBc e. Repeat testing due to conflicting markers	c	c	Based on the hepatitis marker results of negative HBsAg, positive total anti-HBc, and positive total anti-HBs, the most appropriate interpretation is that this patient is immune to hepatitis B following natural infection. The presence of anti-HBc (antibody to hepatitis B core antigen) indicates past or current hepatitis B virus (HBV) infection. The negative HBsAg (hepatitis B surface antigen) rul…	Claude3 Sonnet	Standard
42	Molecular	Explain discordant influenza and rhinovirus test results with POC and multiplex assays. a. Oseltamivir reduced viral nucleic acids near detection limit b. Incorrect patient for POC test c. Rhinovirus RNA interfered with influenza probes d. Rhinovirus contracted in hospital e. Environmental contamination of PCR sample	a	a	The likely reason for the discordant results is that oseltamivir therapy reduced viral nucleic acid loads to or near the limit of detection. Initially, the point-of-care (POC) molecular assay detected influenza A in the patient's sample, and the patient was started on oseltamivir antiviral treatment. Two days later, when the multiplex respiratory panel was performed, it showed negative for influe…	Claude3 Sonnet	Standard
43	Molecular	Explain discrepancies between PCR and culture results for Staphylococcus aureus testing. a. Pathogen lacked mecA gene for methicillin resistance b. MRSA below detection limit; MSSA detected c. PCR reagents failed to amplify mecA gene d. Skin substance inhibited MRSA detection e. None of the above	a	a	The likely cause of the discrepant PCR result, which reported methicillin-sensitive Staphylococcus aureus (MSSA) while the culture later identified methicillin-resistant Staphylococcus aureus (MRSA), is that the pathogen was a variant or did not contain the mecA gene for methicillin resistance despite presenting a phenotypically MRSA. The rapid PCR assay specifically targets the mecA gene, which …	Claude3 Sonnet	Standard
44	Molecular	Follow-up for negative molecular Group A Streptococcus (GAS) test. a. Microbiological culture b. Empiric antimicrobial therapy c. No antimicrobial therapy d. Confirmatory molecular testing e. None of the above	c	e	For point-of-care molecular Group A Streptococcus (GAS) assays, negative results should not be followed by any of the options listed (microbiological culture, empiric antimicrobial therapy targeting GAS, confirmatory molecular testing, or no antimicrobial therapy). These molecular assays are highly sensitive and specific for detecting GAS directly from clinical specimens, and their negative resul…	Claude3 Sonnet	Standard
45	Molecular	CDC molecular influenza testing recommendation during flu season. a. Perform on all suspected patients for antiviral therapy b. Not recommended during high prevalence; diagnose clinically c. Use multiplex panels to identify co-infections d. Not required since most present >48 hours post-symptoms e. None of the above	b	a	"The Center for Disease Control and Prevention (CDC) recommendation for molecular influenza testing during 'Flu Season' is that molecular influenza testing should be performed on all suspected patients to optimize antiviral therapy. During periods of high influenza activity, molecular testing is recommended to promptly identify influenza cases and guide appropriate antiviral treatment. Early init…	Claude3 Sonnet	Standard
46	Molecular	ACOG recommendation for molecular influenza testing in pregnant women. a. Pregnant women should be screened using a molecular influenza test if presenting with suspicion of influenza. b. Molecular testing not required; treat empirically. c. Targeted molecular testing in high-risk obstetrics cases. d. Targeted molecular influenza testing for high-risk obstetrics cases. e. None of the above	b	a	"According to the American College of Obstetrics and Gynecology (ACOG) recommendations, pregnant women should be screened using a molecular influenza test if presenting with suspicion of influenza. Pregnant women are at higher risk for severe illness and complications from influenza infection, making prompt diagnosis and treatment critical. Molecular influenza tests, such as reverse transcription…	Claude3 Sonnet	Standard
47	Molecular	Primary specimen type for CLIA-waived molecular influenza A/B testing. a. Nasopharyngeal swab b. Throat swab c. Bronchoalveolar lavage d. Sputum e. None of the above	a	a	The primary specimen type for CLIA-waived molecular influenza A/B point-of-care testing is a nasopharyngeal swab. The Clinical Laboratory Improvement Amendments (CLIA) regulate laboratory testing and establish guidelines for waived tests, which can be performed in non-traditional laboratory settings, such as physician offices or emergency departments. Molecular influenza A/B point-of-care tests a…	Claude3 Sonnet	Standard
48	Molecular	Relationship between Ct-value and initial nucleic acid concentration. a. Ct-value is proportional to the initial concentration b. Ct-value is inversely proportional to initial concentration c. Ct-value equals initial concentration d. Ct-value defined by assay manufacturer e. None of the above	b	b	The statement 'Ct-value is inversely proportional to the initial concentration of target nucleic acids' best describes the relationship between cycle threshold (Ct) value and the initial concentration of target nucleic acids in polymerase chain reaction (PCR) assays. The Ct value represents the cycle number at which the fluorescence signal, generated by the amplification of the target nucleic aci…	Claude3 Sonnet	Standard
49	Molecular	Genes detected by molecular assay for Staphylococcus aureus. a. spa positive, mecA negative, SCCmec negative b. spa positive, mecA positive, SCCmec positive c. spa positive, mecA negative, SCCmec positive or negative d. spa negative, mecA negative, SCCmec positive e. spa negative, mecA positive, SCCmec positive or negative	c	a	For a Staphylococcus aureus positive result in a molecular point-of-care assay that differentiates between methicillin-sensitive S. aureus (MSSA) and methicillin-resistant S. aureus (MRSA), the detected genes would be spa positive, mecA negative, and SCCmec negative. The spa gene, which encodes Protein A, is a species-specific marker for S. aureus and is present in both MSSA and MRSA strains. The…	Claude3 Sonnet	Standard
50	Molecular	Explain discrepant Clostridioides difficile results with PCR and toxigenic culture. a. False positive PCR detected C. difficile without presence b. False positive PCR detected non-toxin producing strain c. False negative EIA at initial facility d. True positive; patient acquired C. difficile before transfer e. False negative EIA missed glutamate dehydrogenase	b	b	The likely reason for the discrepant results, where the point-of-care polymerase chain reaction (PCR) assay was positive for Clostridioides difficile but the patient did not develop symptoms and the toxigenic culture was negative, is a false positive PCR result due to the patient being a carrier of non-toxin producing C. difficile. PCR assays detect the presence of C. difficile DNA, but they cann…	Claude3 Sonnet	Standard
51	Molecular	Identify the most common cause of meningitis for adults and children in the US. a. Haemophilus influenzae b. Neisseria meningitidis c. Streptococcus agalactiae d. Streptococcus pneumoniae e. Escherichia coli	d	d	D is the correct answer. Streptococcus pneumoniae is the most common cause of meningitis for both adults and children in the United States. A is incorrect because Haemophilus influenzae is now less common due to widespread vaccination. B is incorrect because Neisseria meningitidis is a less common cause of meningitis compared to Streptococcus pneumoniae. C is incorrect because Streptococcus agala…	Claude3 Sonnet	Standard
52	Molecular	Genome classification of Influenza A/B and RSV for molecular testing. a. RNA viruses b. Influenza A and RSV are RNA viruses; Influenza B is DNA virus c. Influenza A and B are RNA viruses; RSV is DNA virus d. Influenza A and B are DNA viruses; RSV is RNA virus e. None of the above	a	a	A is the correct answer. Influenza A, influenza B, and respiratory syncytial virus (RSV) are all RNA viruses. B is incorrect because influenza B is an RNA virus, not a DNA virus. C is incorrect because RSV is an RNA virus, not a DNA virus. D is incorrect because influenza A and influenza B are RNA viruses, not DNA viruses. E is incorrect as the given options are not accurate – all three viruses (…	Claude3 Sonnet	Standard
53	Molecular	Key difference between PCR for Group A Streptococcus (GAS) vs Influenza A. a. Reverse transcriptase required for Influenza A PCR b. Reverse transcriptase required for GAS PCR c. Taq polymerase required for Influenza A PCR d. Taq polymerase required for GAS PCR e. Thermocycling required for GAS due to circular genome	a	a	A is the correct answer. Reverse transcriptase is required for influenza A PCR assays because influenza A is an RNA virus, and reverse transcriptase is needed to convert the viral RNA into complementary DNA (cDNA) before PCR amplification can occur. B is incorrect because Group A Streptococcus (GAS) is a bacterium with a DNA genome, and PCR can be performed directly on the extracted DNA without t…	Claude3 Sonnet	Standard
54	Molecular	Reason molecular assays detected H1N1 variant over antigen tests in 2009. a. Antigenic shift b. Antigenic drift c. Single nucleotide polymorphisms d. H1N1 viruses more virulent e. H1N1 infections present with lower viral titers	a	b	B is the correct answer. Antigenic drift is the likely reason for the discrepancy between rapid antigen tests and molecular assays in detecting the 2009 H1N1 "swine flu" variant. Antigenic drift refers to the gradual accumulation of mutations in the influenza virus, particularly in the genes encoding the surface proteins (hemagglutinin and neuraminidase). These mutations can lead to changes in th…	Claude3 Sonnet	Standard
55	Molecular	Difference between PCR and TMA for detecting Chlamydia and Gonorrhea. a. PCR requires thermal cycling, TMA is isothermal b. PCR produces DNA amplicons; TMA produces RNA amplicons c. TMA amplification minimizes carryover contamination d. TMA produces 100–1000 copies per cycle; PCR doubles nucleic concentration e. All of the above	e	e	E is the correct answer. All of the given statements accurately describe the differences between polymerase chain reaction (PCR) and transcription-mediated amplification (TMA). A is correct because PCR requires thermal cycling with temperature changes to denature, anneal, and extend the target sequences, while TMA is an isothermal process carried out at a constant temperature. B is correct becaus…	Claude3 Sonnet	Standard
56	Molecular	Identify the primary pathogen causing bacterial vaginosis (BV). a. Gardnerella vaginalis b. Candida species c. Bacteroides species d. Atopobium vaginae e. Prevotella species	a	a	A is the correct answer. Gardnerella vaginalis is the primary pathogen causing bacterial vaginosis (BV). B is incorrect because Candida species are associated with vaginal candidiasis (yeast infection), not BV. C, D, and E are incorrect because while Bacteroides species, Atopobium vaginae, and Prevotella species are associated with BV, they are not considered the primary pathogen responsible for …	Claude3 Sonnet	Standard
57	Molecular	Most common cause of meningitis in neonates in the US. a. Haemophilus influenzae b. Neisseria meningitidis c. Streptococcus agalactiae d. Streptococcus pneumoniae e. Escherichia coli	c	e	E is the correct answer. Escherichia coli is the most common cause of meningitis in neonates in the United States. A is incorrect because Haemophilus influenzae is a less common cause of neonatal meningitis due to widespread vaccination. B is incorrect because Neisseria meningitidis is an uncommon cause of meningitis in neonates. C is incorrect because while Streptococcus agalactiae (Group B Stre…	Claude3 Sonnet	Standard
58	Molecular	True statements regarding testing for COVID-19 virus. a. Preferred specimen is serum b. Preferred test is RT-PCR for RNA c. Preferred test is ELISA for antibody d. Preferred test is ELISA for antigen e. Preferred test is Western blot for protein	b	b	B is the correct answer. The preferred testing methodology for COVID-19 virus is real-time reverse transcriptase polymerase chain reaction (RT-PCR) for the virus's RNA. A is incorrect because serum is not the preferred specimen for COVID-19 testing. The preferred specimens are nasopharyngeal swabs, oropharyngeal swabs, or respiratory specimens like sputum. C, D, and E are incorrect because antibo…	Claude3 Sonnet	Standard
59	Molecular	STDs recommended for screening by NAAT vs immunoassay. a. HIV b. Syphilis c. Hepatitis C d. Chlamydia and Gonorrhea e. All of the above	d	d	D is the correct answer. Chlamydia and gonorrhea should be screened for using nucleic acid amplification testing (NAAT) rather than immunoassays. NAATs, such as polymerase chain reaction (PCR) or transcription-mediated amplification (TMA), are highly sensitive and specific molecular methods for detecting the DNA or RNA of Chlamydia trachomatis and Neisseria gonorrhoeae, the causative agents of ch…	Claude3 Sonnet	Standard
60	Molecular	Routine NAAT performed on CSF for acute encephalitis in adults. a. HSV 1/2 b. Enterovirus c. VZV d. Cryptococcus e. Syphilis f. a., b., c. g. All of the above	f	f	F is the correct answer. The routine nucleic acid amplification testing (NAAT) commonly performed in cerebrospinal fluid (CSF) for the initial workup of acute encephalitis in adults includes herpes simplex virus (HSV)-1/2, enterovirus, and varicella zoster virus (VZV). A is incorrect as a standalone answer because HSV-1/2 testing alone is not sufficient for the initial workup of acute encephaliti…	Claude3 Sonnet	Standard
61	Molecular	Viral infections for which drug resistance mutations are regularly tested. a. HIV b. HAV c. WNV d. Tuberculosis e. a. and d.	a	e	E is the correct answer. Testing for drug resistance mutations is regularly performed for human immunodeficiency virus (HIV) infections and tuberculosis caused by Mycobacterium tuberculosis. A is correct because HIV drug resistance testing is routinely done to guide antiretroviral therapy selection and monitor for the development of resistance mutations. B is incorrect because hepatitis A virus (…	Claude3 Sonnet	Standard
62	Molecular	Reason sequencing for HIV-1 drug resistance is performed in plasma over PBMCs. a. Plasma testing is more sensitive b. PBMCs may contain archived HIV DNA c. PBMC sequencing not feasible in labs d. HIV does not infect PBMCs	b	b	B is the correct answer. Sequencing for HIV-1 drug resistance is usually performed on plasma samples rather than peripheral blood mononuclear cells (PBMCs) because PBMCs may contain HIV DNA archived from past timepoints in the infection, which may not accurately represent the current circulating viral population. A is incorrect because both plasma and PBMC testing can be sensitive for detecting H…	Claude3 Sonnet	Standard
63	Molecular	Gene conferring methicillin resistance in MRSA. a. ampCerm b. mecA c. vanA/B d. cfr	b	b	B is the correct answer. The mecA gene confers resistance to methicillin and other beta-lactam antibiotics in Staphylococcus aureus, resulting in the methicillin-resistant Staphylococcus aureus (MRSA) phenotype. The mecA gene encodes an altered penicillin-binding protein (PBP2a) with low affinity for beta-lactam antibiotics, allowing the organism to resist the inhibitory effects of these drugs. A…	Claude3 Sonnet	Standard
64	Molecular	Organisms identified by 16S rRNA PCR amplification and sequencing. a. AFB/mycobacteria b. Bacteria c. Protozoa d. Yeast e. a. and b. f. All of the above	e	f	F is the correct answer. Polymerase chain reaction (PCR) amplification and sequencing of the 16S rRNA gene is used to identify various types of microorganisms, including acid-fast bacilli (AFB)/mycobacteria, bacteria, protozoa, and yeasts. A and B are correct because the 16S rRNA gene is present in AFB/mycobacteria and other bacteria, and its sequence can be used for identification. C is correct …	Claude3 Sonnet	Standard
65	Molecular	HCV genotypes with high prevalence of NS5A resistance mutations. a. 1a b. 1b c. 3 d. 6 e. a. and b f. a. and c	f	e	E is the correct answer. Genotypes 1a and 1b of hepatitis C virus (HCV) are most associated with a high prevalence of NS5A mutations that confer resistance to NS5A inhibitors. A is partially correct because genotype 1a is known to have a high prevalence of NS5A resistance-associated mutations. B is partially correct because genotype 1b is also known to have a high prevalence of NS5A resistance-as…	Claude3 Sonnet	Standard
66	Molecular	Methodological principle behind metagenomic sequencing for microbial ID. a. Sequencing hypervariable regions b. Multiple targeted PCR primers c. Identification via methylation pattern d. Sequencing entire genetic material	d	d	D is the correct answer. The methodological principle behind metagenomic next-generation sequencing (mNGS) for microbial identification is sequencing the entirety of genetic material within a clinical sample, followed by bioinformatic separation of human and microbial sequences (hits) for identification. A is incorrect because this describes the principle behind targeted amplicon sequencing, whic…	Claude3 Sonnet	Standard
67	Molecular	Drug resistance associated with rifampicin resistance in MTB infections. a. Amikacin/kanamycin b. Isoniazid c. Quinolones d. Ethambutol e. Pyrazinamide	b	b	B is the correct answer. Isoniazid resistance is highly associated with rifampicin resistance in Mycobacterium tuberculosis (MTB) infections. Rifampicin and isoniazid are two of the most important first-line drugs used in the treatment of tuberculosis. Mutations in the rpoB gene of MTB are known to confer resistance to rifampicin, and these mutations are often accompanied by mutations that also c…	Claude3 Sonnet	Standard
68	Molecular	Function of wild-type katG gene product in MTB infections. a. Mycolic acid biosynthesis b. RNA transcription (RNA polymerase) c. Prodrug activation d. DNA unwinding (DNA gyrase) e. Ribosomal activity (16S rRNA)	c	c	C is the correct answer. The wild-type katG gene in Mycobacterium tuberculosis (MTB) encodes the catalase-peroxidase enzyme, which is responsible for the activation of the pro-drug isoniazid (INH) to its active form. The activated form of INH inhibits the synthesis of mycolic acids, which are essential components of the mycobacterial cell wall. A is incorrect because the biosynthesis of mycolic a…	Claude3 Sonnet	Standard
69	Molecular	Importance of testing for toxin presence in C. difficile NAATs. a. Quantify toxin for clinical management b. Toxin presence suggests other agent c. Toxin-to-C. difficile ratio used for dosing d. Absence of toxin confirms effective therapy e. Nontoxigenic C. difficile colonizes without disease	e	e	Nontoxigenic strains of Clostridium difficile are known to colonize humans without causing diarrheal disease. The pathogenicity of C. difficile is directly associated with the production of toxins, specifically Toxin A (encoded by the tcdA gene) and Toxin B (encoded by the tcdB gene). Testing for the presence of these toxin genes is crucial because only toxigenic strains of C. difficile are capab…	Claude3 Sonnet	Standard
70	Molecular	Parasitic infections recommended for NAAT diagnosis. a. Trichomonas vaginalis b. Toxoplasma gondii c. Leishmania spp. d. Plasmodium spp. e. Strongyloides stercoralis f. none of the above g. all of the above	a	d	Nucleic acid amplification testing (NAAT) is recommended for the diagnosis of Plasmodium spp., the causative agent of malaria. NAATs have high sensitivity and specificity for detecting low levels of Plasmodium DNA, making them valuable tools for diagnosing malaria, especially in cases of low parasitemia or mixed infections. NAAT is not commonly used for the diagnosis of Trichomonas vaginalis, Tox…	Claude3 Sonnet	Standard
1	Bacteriology	Veterinarian with fever; identify causitive organism: a. Brucella melitensis b. Burkholderia pseudomallei c. Coxiella burnetii d. Francisella tularensis e. Yersinia pestis	a	a	"Brucella melitensis cannot be ruled out in this scenario based on the presented characteristics. Brucella spp. are small Gram-negative coccobacilli that grow on sheep blood agar and chocolate agar but show poor to no growth on MacConkey agar, aligning with the case description. They are nonmotile, nonhemolytic, oxidase positive, and urease positive, which matches the organism described. On the o…	GPT4	RAG
2	Bacteriology	Elderly man with fatigue; identify cause: a. botulism b. gastrointestinal neoplasm c. contaminated blood culture d. cutaneous anthrax e. tetanus	b	b	The correct answer is b, gastrointestinal neoplasm. The organism described in the question is consistent with the characteristics of Clostridium septicum, which is known to cause myonecrosis and is often associated with gastrointestinal malignancies, such as colorectal cancer. C. septicum is characterized by swarming on agar plates, large filamentous bacilli morphology, subterminal spores often i…	GPT4	RAG
3	Bacteriology	Congenital heart disease patient with valve vegetation; identify organism., a. Cardiobacterium hominis b. Pseudomonas aeruginosa c. Escherichia coli d. Kingella kingae e. Mycobacterium tuberculosis	a	a	The organism described matches the biochemical profile of Cardiobacterium hominis, which is known to produce a positive indole reaction and be catalase negative​​. The fact that it was oxidase positive further supports this identification, as C. hominis is part of the HACEK group of bacteria, which are characteristically oxidase positive. The other options can be ruled out based on the biochemica…	GPT4	RAG
4	Bacteriology	Identify the most common UTI-causing microorganism., a. deaminates phenylalanine b. hydrolyzes urea c. has an acid/acid reaction on triple sugar iron agar d. is Gram positive e. is oxidase positive	c	c	The ability of E. coli to ferment sugars and produce acid/acid reactions on TSI agar helps in its identification as a primary causative agent in urinary tract infections. This metabolic characteristic, along with its Gram-negative and oxidase-negative properties, distinguishes it from other potential urinary pathogens. Option a is incorrect because deaminating phenylalanine is not a characteristi…	GPT4	RAG
5	Bacteriology	Determine species needing further tests in MALDI-TOF analysis. a. Escherichia coli and Enterobacter cloacae complex b. Escherichia coli and Shigella sonnei c. Klebsiella oxytoca and Enterobacter aerogenes d. Staphylococcus aureus and Staphylococcus epidermidis e. Staphylococcus aureus and Staphylococcus intermedius	b	b	MALDI-TOF mass spectrometry (MS) has been widely adopted for rapid bacterial identification due to its accuracy, speed, and cost-effectiveness. It works by analyzing the unique protein fingerprint of microorganisms, which is primarily derived from highly abundant ribosomal proteins. The technique is generally capable of distinguishing between different species with high precision. However, some c…	GPT4	RAG
6	Bacteriology	Identify the most common pneumonia-causing microorganism. a. is bile insoluble b. is coagulase positive c. is susceptible to optochin d. is vancomycin resistant e. requires X and V factors for growth	c	c	The most common cause of community-acquired pneumonia (CAP) is Streptococcus pneumoniae, also known as pneumococcus. Streptococcus pneumoniae is characterized by its susceptibility to optochin, which allows it to be distinguished from other alpha-hemolytic streptococci in laboratory tests. The optochin susceptibility test is commonly used in microbiology to identify S. pneumoniae because it is in…	GPT4	RAG
7	Bacteriology	AML patient with diarrhea and fever; identify Gram-variable bacillus. a. Bacillus cereus b. Clostridium difficile c. Clostridium tertium d. Eggerthella lenta e. Lactobacillus rhamnosus	c	c	Given the patient's condition of acute myeloid leukemia undergoing chemotherapy, the presentation of fever, abdominal pain, and watery diarrhea with subsequent blood culture growth points towards a bacterial infection. The specific characteristics provided about the isolate, such as long, thin Gram-variable bacilli, growth of pinpoint gray alpha hemolytic colonies on both aerobic and anaerobic me…	GPT4	RAG
8	Bacteriology	Dialysis patient with infection; determine source of infection. a. bioterrorism event b. pet cat c. poor dentition d. running over a rabbit with the lawn mower e. tap water	b	e	The given clinical presentation and microbiological findings describe a Gram-negative coccobacillus that is catalase, oxidase, and indole positive, grows on blood and chocolate agar but not on MacConkey agar, and shows positive nitrate reduction with negative urease and cefinase activities. These characteristics are indicative of Burkholderia cepacia complex (Bcc), a group of bacteria that are kn…	GPT4	RAG
9	Bacteriology	Atypical susceptibility result: a. Enterobacter aerogenes resistant to cefazolin b. Escherichia coli susceptible to ampicillin c. Klebsiella oxytoca susceptible to ampicillin d. Proteus vulgaris resistant to tetracycline e. Stenotrophomonas maltophilia resistant to meropenem	c	c	Klebsiella species, including K. oxytoca, are typically resistant to ampicillin due to the production of beta-lactamase enzymes that hydrolyze the antibiotic. Therefore, a susceptibility result for K. oxytoca to ampicillin would be unusual and suggest either a laboratory error in testing or an atypical strain, warranting further investigation. The resistance of Enterobacter aerogenes to cefazolin…	GPT4	RAG
10	Bacteriology	Antibiotic not to report for Salmonella: a. ampicillin b. cefazolin c. ceftriaxone d. ciprofloxacin e. trimethoprim-sulfamethoxazole	b	b	Salmonella species are gram-negative bacteria, and while ceftriaxone and ciprofloxacin are commonly used for treatment due to their effectiveness, cefazolin is not typically used or reported for Salmonella infections due to its spectrum of activity mainly against gram-positive bacteria and some gram-negative bacteria, but not as effectively against Salmonella species. Ampicillin (a), ceftriaxone …	GPT4	RAG
11	Bacteriology	Identify the vector: a. Aedes aegypti b. Amblyomma americanum c. Dermacentor variabilis d. Ixodes scapularis e. Ornithodoros	d	d	Ixodes scapularis, commonly known as the black-legged tick or deer tick, is the primary vector for these pathogens in North America. These ticks can transmit the pathogens that cause Lyme disease (Borrelia burgdorferi), Borrelia miyamotoi disease, anaplasmosis (Anaplasma phagocytophilum), and babesiosis (Babesia species) through their bites. Aedes aegypti (a) is primarily known for transmitting v…	GPT4	RAG
12	Bacteriology	Gardening injury with nodular lesion; identify filamentous organism: a. Lactobacillus paracasei b. Mycobacterium chelonae c. Nocardia brasiliensis d. Sporothrix schenckii e. Streptococcus constellatus	c	c	Nocardia species are characterized by their branching filamentous form, which can resemble fungi, and their partial acid-fastness due to the presence of mycolic acids in their cell walls. This is consistent with the description of the specimen from the patient. Lactobacillus paracasei (a) does not form branching filaments and is not partially acid-fast. Mycobacterium chelonae (b) is fully acid-fa…	GPT4	RAG
13	Bacteriology	Lawn mower wound; identify Mycobacterium species with yellow colonies a. Mycobacterium chelonae b. Mycobacterium gordonae c. Mycobacterium kansasii d. Mycobacterium marinum e. Mycobacterium neoaurum	e	a	M. chelonae is a rapidly growing mycobacterium that can produce yellow-pigmented colonies, is known to cause infections in wounds, and can be identified relatively quickly in culture compared to other mycobacterial species.	GPT4	RAG
14	Bacteriology	Thumb wound; identify source of infection: a. the cork from the wine bottle b. cleaning a fish tank c. a lick from her pet dog d. working in the garden e. a manicure at a salon	b	b		GPT4	RAG
15	Bacteriology	Neutropenic patient with yeast; identify Germ-tube positive organism a. Aspergillus fumigatus b. Candida albicans c. Candida glabrata d. Cryptococcus neoformans e. Saccharomyces cerevisiae	c	c		GPT4	RAG
16	Bacteriology	Match yeast-like organisms to characteristics on Cornmeal Tween 80 agar., a. Geotrichum candidum b. Trichosporon spp. c. Rhodotorula spp. d. Candida albicans e. Candida dubliniensis	T	F		GPT4	RAG
17	Bacteriology	Infant on TPN with yeast growth requiring olive oil; identify organism a. Aspergillus fumigatus b. Blastomyces dermatitidis c. Candida tropicalis d. Malassezia furfur e. Malassezia pachydermatis	d	d		GPT4	RAG
18	Bacteriology	Transplant patient with fungal infection; identify mold based on culture a. Aspergillus clavatus b. Aspergillus flavus c. Aspergillus fumigatus d. Aspergillus niger e. Aspergillus terreus	c	c		GPT4	RAG
19	Bacteriology	Bone marrow transplant patient with GI symptoms; diagnose Norovirus a. ELISA for Norovirus antigen performed on serum b. ELISA for Norovirus antigen performed on stool c. reverse-transcriptase PCR on stool d. serology for Norovirus antibodies e. viral culture of stool	c	c		GPT4	RAG
20	Bacteriology	Identify the causative agent of cysticercosis a. Ascaris lumbricoides b. Naegleria fowleri c. Taenia saginata d. Taenia solium e. Trichuris trichiura	d	d		GPT4	RAG
21	Serology and Molecular Diagnostics	Select the test useful for diagnosing neurosyphilis. a. TP-PA b. RPR c. Darkfield d. VDRL e. FTA-abs	d	d		GPT4	RAG
22	Serology and Molecular Diagnostics	Interpret Lyme disease test results with EIA and Western Blot. a. has early Lyme disease b. has late Lyme disease c. does not have Lyme disease d. has Lyme neuroborreliosis e. has Lyme arthritis	c	c		GPT4	RAG
23	Serology and Molecular Diagnostics	Identify the gold standard test for diagnosing West Nile virus encephalitis. a. antibody detection b. nucleic acid amplification c. antigen detection d. culture e. CSF glucose and protein	a	a		GPT4	RAG
24	Serology and Molecular Diagnostics	Next step for Epstein-Barr virus diagnosis after negative heterophile test in child. a. perform CMV serology b. collect throat washings for EBV viral culture c. perform EBV-specific serology d. consider the child EBV negative	c	c		GPT4	RAG
25	Serology and Molecular Diagnostics	Reason for negative Leishmania antibodies in HIV-positive patient. a. Patients with visceral disease develop antibody late in the course of disease. b. Patients with cutaneous disease most often develop detectable antibody. c. She does not have visceral leishmaniasis since all patients with visceral disease develop antibody. d. Immunocompromised individuals with visceral disease often do not deve…	d	d		GPT4	RAG
26	Serology and Molecular Diagnostics	Best test for diagnosing Entamoeba histolytica in liver abscess. a. antigen detection on stool b. stool O&P examination c. trichrome stain on abscess fluid d. culture of abscess fluid e. serum antibody detection	e	e		GPT4	RAG
27	Serology and Molecular Diagnostics	Most useful test for detecting invasive aspergillosis in immunocompromised host. a. serum antibody detection by complement fixation b. serum galactomannan antigen c. urine mannan antigen d. serum antibody detection by immunodiffusion e. CSF polysaccharide antibody detection	b	b		GPT4	RAG
28	Serology and Molecular Diagnostics	Interpret Toxoplasma IgM-positive and IgG-negative results in pregnancy. a. both results were obtained very early in infection b. the patient has reactivated disease c. the IgM is a false positive result d. IgG antibody develops late in the course of infection e. negative IgG results are common in pregnancy	c	b	previously right without rag	GPT4	RAG
29	Serology and Molecular Diagnostics	Best test for poststreptococcal nephritis diagnosis. a. throat culture b. DNase B antibody test c. streptolysin O antibody test d. group A streptococcal antigen e. carbohydrate A antibody test	b	b		GPT4	RAG
30	Serology and Molecular Diagnostics	Interpret syphilis results using reverse testing algorithm. a. The results indicate that the patient is not infected with T. pallidum. b. The patient has incubating syphilis. c. The patient has secondary syphilis. d. The patient has latent syphilis. e. The results are inconclusive and the patient should be retested with the conventional algorithm.	d	d		GPT4	RAG
31	Serology and Molecular Diagnostics	Interpret hepatitis marker profile for abnormal liver function tests. a. chronic hepatitis B infection b. recent hepatitis A infection c. acute hepatitis B infection d. recent hepatitis C infection e. concurrent hepatitis B and C infection	c	c		GPT4	RAG
32	Serology and Molecular Diagnostics	Interpret hepatitis marker profile for fulminant hepatitis. a. acute hepatitis B infection b. hepatitis D superinfection c. concurrent hepatitis A and B infection d. hepatitis D coinfection e. chronic hepatitis B infection	b	b		GPT4	RAG
33	Serology and Molecular Diagnostics	Evaluate rapid antigen testing for group A streptococcus in children with pharyngitis. a. Highly sensitive; negative results do not require culture confirmation. b. Neither sensitive nor specific; culture always required. c. Highly specific; positive results do not require culture confirmation. d. High sensitivity and positive predictive value; no culture confirmation required. e. Not used in chi…	c	c		GPT4	RAG
34	Serology and Molecular Diagnostics	Explain changing Histoplasma urine antigen levels in HIV-positive patient. a. treatment failure b. reinfection with another strain c. successful therapy d. release of antigen from killed organisms e. cross-reaction with Cryptococcus antigen	a	a		GPT4	RAG
35	Serology and Molecular Diagnostics	Explain discrepancy in Legionella urine antigen and culture results. a. Antigen test performed too early. b. Legionella micdadei is a contaminant. c. Antigen test performed too late. d. Urine test only detects Legionella pneumophila. e. False negative due to high antibody titer.	d	d		GPT4	RAG
36	Serology and Molecular Diagnostics	Best test for cryptococcal meningitis diagnosis in HIV-positive patient. a. antibody detection in serum b. polysaccharide antigen detection in CSF c. India ink stain of CSF d. antibody detection in urine e. Mannan antigen detection in CSF	b	b		GPT4	RAG
37	Serology and Molecular Diagnostics	Next step after negative varicella zoster antibody result by latex agglutination. a. Report as negative. b. Repeat test before reporting. c. Test undiluted specimen. d. Retest with another latex method. e. Dilute to 1:40 and retest.	e	e		GPT4	RAG
38	Serology and Molecular Diagnostics	Interpret high antibody titer to phase I antigens of Coxiella burnetii. a. Q fever endocarditis b. Rocky Mountain spotted fever c. asymptomatic seroconversion d. Kawasaki disease e. acute Q fever pneumonia	a	a		GPT4	RAG
39	Serology and Molecular Diagnostics	True statements about Helicobacter pylori antigen testing. a. Performed on gastric biopsies b. Less sensitive than antibody testing c. Useful for diagnosis and monitoring response d. Not useful for elderly initial diagnosis e. Previous treatment causes false positives	c	b	previously correct without rag	GPT4	RAG
40	Serology and Molecular Diagnostics	CDC recommendation for sample with reactive HIV Ag/Ab EIA and negative HIV1/2 differentiation assay. a. perform IFA testing b. perform a quantitative HIV RNA c. perform an HIV-1 Western blot d. perform a qualitative HIV-1 RNA test e. perform an HIV-2 Western blot	d	d		GPT4	RAG
41	Serology and Molecular Diagnostics	Interpret hepatitis marker results for immune status in insurance physical. a. Chronic hepatitis B; test for HBeAg b. Immune due to vaccination c. Immune due to natural infection d. Early infection; test for IgM anti-HBc e. Repeat testing due to conflicting markers	c	c		GPT4	RAG
42	Molecular	Explain discordant influenza and rhinovirus test results with POC and multiplex assays. a. Oseltamivir reduced viral nucleic acids near detection limit b. Incorrect patient for POC test c. Rhinovirus RNA interfered with influenza probes d. Rhinovirus contracted in hospital e. Environmental contamination of PCR sample	a	a		GPT4	RAG
43	Molecular	Explain discrepancies between PCR and culture results for Staphylococcus aureus testing. a. Pathogen lacked mecA gene for methicillin resistance b. MRSA below detection limit; MSSA detected c. PCR reagents failed to amplify mecA gene d. Skin substance inhibited MRSA detection e. None of the above	a	a		GPT4	RAG
44	Molecular	Follow-up for negative molecular Group A Streptococcus (GAS) test. a. Microbiological culture b. Empiric antimicrobial therapy c. No antimicrobial therapy d. Confirmatory molecular testing e. None of the above	c	c		GPT4	RAG
45	Molecular	CDC molecular influenza testing recommendation during flu season. a. Perform on all suspected patients for antiviral therapy b. Not recommended during high prevalence; diagnose clinically c. Use multiplex panels to identify co-infections d. Not required since most present >48 hours post-symptoms e. None of the above	b	c		GPT4	RAG
46	Molecular	ACOG recommendation for molecular influenza testing in pregnant women. a. Pregnant women should be screened using a molecular influenza test if presenting with suspicion of influenza. b. Molecular testing not required; treat empirically. c. Targeted molecular testing in high-risk obstetrics cases. d. Targeted molecular influenza testing for high-risk obstetrics cases. e. None of the above	b	b		GPT4	RAG
47	Molecular	Primary specimen type for CLIA-waived molecular influenza A/B testing. a. Nasopharyngeal swab b. Throat swab c. Bronchoalveolar lavage d. Sputum e. None of the above	a	a		GPT4	RAG
48	Molecular	Relationship between Ct-value and initial nucleic acid concentration. a. Ct-value is proportional to the initial concentration b. Ct-value is inversely proportional to initial concentration c. Ct-value equals initial concentration d. Ct-value defined by assay manufacturer e. None of the above	b	b		GPT4	RAG
49	Molecular	Genes detected by molecular assay for Staphylococcus aureus. a. spa positive, mecA negative, SCCmec negative b. spa positive, mecA positive, SCCmec positive c. spa positive, mecA negative, SCCmec positive or negative d. spa negative, mecA negative, SCCmec positive e. spa negative, mecA positive, SCCmec positive or negative	c	c		GPT4	RAG
50	Molecular	Explain discrepant Clostridioides difficile results with PCR and toxigenic culture. a. False positive PCR detected C. difficile without presence b. False positive PCR detected non-toxin producing strain c. False negative EIA at initial facility d. True positive; patient acquired C. difficile before transfer e. False negative EIA missed glutamate dehydrogenase	b	b		GPT4	RAG
51	Molecular	Identify the most common cause of meningitis for adults and children in the US. a. Haemophilus influenzae b. Neisseria meningitidis c. Streptococcus agalactiae d. Streptococcus pneumoniae e. Escherichia coli	d	d		GPT4	RAG
52	Molecular	Genome classification of Influenza A/B and RSV for molecular testing. a. RNA viruses b. Influenza A and RSV are RNA viruses; Influenza B is DNA virus c. Influenza A and B are RNA viruses; RSV is DNA virus d. Influenza A and B are DNA viruses; RSV is RNA virus e. None of the above	a	a		GPT4	RAG
53	Molecular	Key difference between PCR for Group A Streptococcus (GAS) vs Influenza A. a. Reverse transcriptase required for Influenza A PCR b. Reverse transcriptase required for GAS PCR c. Taq polymerase required for Influenza A PCR d. Taq polymerase required for GAS PCR e. Thermocycling required for GAS due to circular genome	a	a		GPT4	RAG
54	Molecular	Reason molecular assays detected H1N1 variant over antigen tests in 2009. a. Antigenic shift b. Antigenic drift c. Single nucleotide polymorphisms d. H1N1 viruses more virulent e. H1N1 infections present with lower viral titers	a	a		GPT4	RAG
55	Molecular	Difference between PCR and TMA for detecting Chlamydia and Gonorrhea. a. PCR requires thermal cycling, TMA is isothermal b. PCR produces DNA amplicons; TMA produces RNA amplicons c. TMA amplification minimizes carryover contamination d. TMA produces 100–1000 copies per cycle; PCR doubles nucleic concentration e. All of the above	e	e		GPT4	RAG
56	Molecular	Identify the primary pathogen causing bacterial vaginosis (BV). a. Gardnerella vaginalis b. Candida species c. Bacteroides species d. Atopobium vaginae e. Prevotella species	a	a		GPT4	RAG
57	Molecular	Most common cause of meningitis in neonates in the US. a. Haemophilus influenzae b. Neisseria meningitidis c. Streptococcus agalactiae d. Streptococcus pneumoniae e. Escherichia coli	c	c		GPT4	RAG
58	Molecular	True statements regarding testing for COVID-19 virus. a. Preferred specimen is serum b. Preferred test is RT-PCR for RNA c. Preferred test is ELISA for antibody d. Preferred test is ELISA for antigen e. Preferred test is Western blot for protein	b	b		GPT4	RAG
59	Molecular	STDs recommended for screening by NAAT vs immunoassay. a. HIV b. Syphilis c. Hepatitis C d. Chlamydia and Gonorrhea e. All of the above	d	d		GPT4	RAG
60	Molecular	Routine NAAT performed on CSF for acute encephalitis in adults. a. HSV 1/2 b. Enterovirus c. VZV d. Cryptococcus e. Syphilis f. a., b., c. g. All of the above	f	g	previously correct without rag	GPT4	RAG
61	Molecular	Viral infections for which drug resistance mutations are regularly tested. a. HIV b. HAV c. WNV d. Tuberculosis e. a. and d.	a	a		GPT4	RAG
62	Molecular	Reason sequencing for HIV-1 drug resistance is performed in plasma over PBMCs. a. Plasma testing is more sensitive b. PBMCs may contain archived HIV DNA c. PBMC sequencing not feasible in labs d. HIV does not infect PBMCs	b	b		GPT4	RAG
63	Molecular	Gene conferring methicillin resistance in MRSA. a. ampCerm b. mecA c. vanA/B d. cfr	b	b		GPT4	RAG
64	Molecular	Organisms identified by 16S rRNA PCR amplification and sequencing. a. AFB/mycobacteria b. Bacteria c. Protozoa d. Yeast e. a. and b. f. All of the above	e	e		GPT4	RAG
65	Molecular	HCV genotypes with high prevalence of NS5A resistance mutations. a. 1a b. 1b c. 3 d. 6 e. a. and b f. a. and c	f	f		GPT4	RAG
66	Molecular	Methodological principle behind metagenomic sequencing for microbial ID. a. Sequencing hypervariable regions b. Multiple targeted PCR primers c. Identification via methylation pattern d. Sequencing entire genetic material	d	d		GPT4	RAG
67	Molecular	Drug resistance associated with rifampicin resistance in MTB infections. a. Amikacin/kanamycin b. Isoniazid c. Quinolones d. Ethambutol e. Pyrazinamide	b	b		GPT4	RAG
68	Molecular	Function of wild-type katG gene product in MTB infections. a. Mycolic acid biosynthesis b. RNA transcription (RNA polymerase) c. Prodrug activation d. DNA unwinding (DNA gyrase) e. Ribosomal activity (16S rRNA)	c	c		GPT4	RAG
69	Molecular	Importance of testing for toxin presence in C. difficile NAATs. a. Quantify toxin for clinical management b. Toxin presence suggests other agent c. Toxin-to-C. difficile ratio used for dosing d. Absence of toxin confirms effective therapy e. Nontoxigenic C. difficile colonizes without disease	e	e		GPT4	RAG
70	Molecular	Parasitic infections recommended for NAAT diagnosis. a. Trichomonas vaginalis b. Toxoplasma gondii c. Leishmania spp. d. Plasmodium spp. e. Strongyloides stercoralis f. none of the above g. all of the above	a	a		GPT4	RAG
1	Bacteriology	Veterinarian with fever; identify causitive organism: a. Brucella melitensis b. Burkholderia pseudomallei c. Coxiella burnetii d. Francisella tularensis e. Yersinia pestis	a	a	"Brucella melitensis cannot be ruled out in this scenario based on the presented characteristics. Brucella spp. are small Gram-negative coccobacilli that grow on sheep blood agar and chocolate agar but show poor to no growth on MacConkey agar, aligning with the case description. They are nonmotile, nonhemolytic, oxidase positive, and urease positive, which matches the organism described. On the o…	Claude3 Sonnet	RAG
2	Bacteriology	Elderly man with fatigue; identify cause: a. botulism b. gastrointestinal neoplasm c. contaminated blood culture d. cutaneous anthrax e. tetanus	b	b	The correct answer is b, gastrointestinal neoplasm. The organism described in the question is consistent with the characteristics of Clostridium septicum, which is known to cause myonecrosis and is often associated with gastrointestinal malignancies, such as colorectal cancer. C. septicum is characterized by swarming on agar plates, large filamentous bacilli morphology, subterminal spores often i…	Claude3 Sonnet	RAG
3	Bacteriology	Congenital heart disease patient with valve vegetation; identify organism., a. Cardiobacterium hominis b. Pseudomonas aeruginosa c. Escherichia coli d. Kingella kingae e. Mycobacterium tuberculosis	a	a	The organism described matches the biochemical profile of Cardiobacterium hominis, which is known to produce a positive indole reaction and be catalase negative​​. The fact that it was oxidase positive further supports this identification, as C. hominis is part of the HACEK group of bacteria, which are characteristically oxidase positive. The other options can be ruled out based on the biochemica…	Claude3 Sonnet	RAG
4	Bacteriology	Identify the most common UTI-causing microorganism., a. deaminates phenylalanine b. hydrolyzes urea c. has an acid/acid reaction on triple sugar iron agar d. is Gram positive e. is oxidase positive	c	c	The ability of E. coli to ferment sugars and produce acid/acid reactions on TSI agar helps in its identification as a primary causative agent in urinary tract infections. This metabolic characteristic, along with its Gram-negative and oxidase-negative properties, distinguishes it from other potential urinary pathogens. Option a is incorrect because deaminating phenylalanine is not a characteristi…	Claude3 Sonnet	RAG
5	Bacteriology	Determine species needing further tests in MALDI-TOF analysis. a. Escherichia coli and Enterobacter cloacae complex b. Escherichia coli and Shigella sonnei c. Klebsiella oxytoca and Enterobacter aerogenes d. Staphylococcus aureus and Staphylococcus epidermidis e. Staphylococcus aureus and Staphylococcus intermedius	b	b	MALDI-TOF mass spectrometry (MS) has been widely adopted for rapid bacterial identification due to its accuracy, speed, and cost-effectiveness. It works by analyzing the unique protein fingerprint of microorganisms, which is primarily derived from highly abundant ribosomal proteins. The technique is generally capable of distinguishing between different species with high precision. However, some c…	Claude3 Sonnet	RAG
6	Bacteriology	Identify the most common pneumonia-causing microorganism. a. is bile insoluble b. is coagulase positive c. is susceptible to optochin d. is vancomycin resistant e. requires X and V factors for growth	c	c	The most common cause of community-acquired pneumonia (CAP) is Streptococcus pneumoniae, also known as pneumococcus. Streptococcus pneumoniae is characterized by its susceptibility to optochin, which allows it to be distinguished from other alpha-hemolytic streptococci in laboratory tests. The optochin susceptibility test is commonly used in microbiology to identify S. pneumoniae because it is in…	Claude3 Sonnet	RAG
7	Bacteriology	AML patient with diarrhea and fever; identify Gram-variable bacillus. a. Bacillus cereus b. Clostridium difficile c. Clostridium tertium d. Eggerthella lenta e. Lactobacillus rhamnosus	c	c	Given the patient's condition of acute myeloid leukemia undergoing chemotherapy, the presentation of fever, abdominal pain, and watery diarrhea with subsequent blood culture growth points towards a bacterial infection. The specific characteristics provided about the isolate, such as long, thin Gram-variable bacilli, growth of pinpoint gray alpha hemolytic colonies on both aerobic and anaerobic me…	Claude3 Sonnet	RAG
8	Bacteriology	Dialysis patient with infection; determine source of infection. a. bioterrorism event b. pet cat c. poor dentition d. running over a rabbit with the lawn mower e. tap water	b	b	The given clinical presentation and microbiological findings describe a Gram-negative coccobacillus that is catalase, oxidase, and indole positive, grows on blood and chocolate agar but not on MacConkey agar, and shows positive nitrate reduction with negative urease and cefinase activities. These characteristics are indicative of Burkholderia cepacia complex (Bcc), a group of bacteria that are kn…	Claude3 Sonnet	RAG
9	Bacteriology	Atypical susceptibility result: a. Enterobacter aerogenes resistant to cefazolin b. Escherichia coli susceptible to ampicillin c. Klebsiella oxytoca susceptible to ampicillin d. Proteus vulgaris resistant to tetracycline e. Stenotrophomonas maltophilia resistant to meropenem	c	c	Klebsiella species, including K. oxytoca, are typically resistant to ampicillin due to the production of beta-lactamase enzymes that hydrolyze the antibiotic. Therefore, a susceptibility result for K. oxytoca to ampicillin would be unusual and suggest either a laboratory error in testing or an atypical strain, warranting further investigation. The resistance of Enterobacter aerogenes to cefazolin…	Claude3 Sonnet	RAG
10	Bacteriology	Antibiotic not to report for Salmonella: a. ampicillin b. cefazolin c. ceftriaxone d. ciprofloxacin e. trimethoprim-sulfamethoxazole	b	b	Salmonella species are gram-negative bacteria, and while ceftriaxone and ciprofloxacin are commonly used for treatment due to their effectiveness, cefazolin is not typically used or reported for Salmonella infections due to its spectrum of activity mainly against gram-positive bacteria and some gram-negative bacteria, but not as effectively against Salmonella species. Ampicillin (a), ceftriaxone …	Claude3 Sonnet	RAG
11	Bacteriology	Identify the vector: a. Aedes aegypti b. Amblyomma americanum c. Dermacentor variabilis d. Ixodes scapularis e. Ornithodoros	d	d	Ixodes scapularis, commonly known as the black-legged tick or deer tick, is the primary vector for these pathogens in North America. These ticks can transmit the pathogens that cause Lyme disease (Borrelia burgdorferi), Borrelia miyamotoi disease, anaplasmosis (Anaplasma phagocytophilum), and babesiosis (Babesia species) through their bites. Aedes aegypti (a) is primarily known for transmitting v…	Claude3 Sonnet	RAG
12	Bacteriology	Gardening injury with nodular lesion; identify filamentous organism: a. Lactobacillus paracasei b. Mycobacterium chelonae c. Nocardia brasiliensis d. Sporothrix schenckii e. Streptococcus constellatus	c	c	Nocardia species are characterized by their branching filamentous form, which can resemble fungi, and their partial acid-fastness due to the presence of mycolic acids in their cell walls. This is consistent with the description of the specimen from the patient. Lactobacillus paracasei (a) does not form branching filaments and is not partially acid-fast. Mycobacterium chelonae (b) is fully acid-fa…	Claude3 Sonnet	RAG
13	Bacteriology	Lawn mower wound; identify Mycobacterium species with yellow colonies a. Mycobacterium chelonae b. Mycobacterium gordonae c. Mycobacterium kansasii d. Mycobacterium marinum e. Mycobacterium neoaurum	e	e	M. chelonae is a rapidly growing mycobacterium that can produce yellow-pigmented colonies, is known to cause infections in wounds, and can be identified relatively quickly in culture compared to other mycobacterial species.	Claude3 Sonnet	RAG
14	Bacteriology	Thumb wound; identify source of infection: a. the cork from the wine bottle b. cleaning a fish tank c. a lick from her pet dog d. working in the garden e. a manicure at a salon	b	b		Claude3 Sonnet	RAG
15	Bacteriology	Neutropenic patient with yeast; identify Germ-tube positive organism a. Aspergillus fumigatus b. Candida albicans c. Candida glabrata d. Cryptococcus neoformans e. Saccharomyces cerevisiae	c	b		Claude3 Sonnet	RAG
16	Bacteriology	Match yeast-like organisms to characteristics on Cornmeal Tween 80 agar., a. Geotrichum candidum b. Trichosporon spp. c. Rhodotorula spp. d. Candida albicans e. Candida dubliniensis	T	T		Claude3 Sonnet	RAG
17	Bacteriology	Infant on TPN with yeast growth requiring olive oil; identify organism a. Aspergillus fumigatus b. Blastomyces dermatitidis c. Candida tropicalis d. Malassezia furfur e. Malassezia pachydermatis	d	d		Claude3 Sonnet	RAG
18	Bacteriology	Transplant patient with fungal infection; identify mold based on culture a. Aspergillus clavatus b. Aspergillus flavus c. Aspergillus fumigatus d. Aspergillus niger e. Aspergillus terreus	c	c		Claude3 Sonnet	RAG
19	Bacteriology	Bone marrow transplant patient with GI symptoms; diagnose Norovirus a. ELISA for Norovirus antigen performed on serum b. ELISA for Norovirus antigen performed on stool c. reverse-transcriptase PCR on stool d. serology for Norovirus antibodies e. viral culture of stool	c	c		Claude3 Sonnet	RAG
20	Bacteriology	Identify the causative agent of cysticercosis a. Ascaris lumbricoides b. Naegleria fowleri c. Taenia saginata d. Taenia solium e. Trichuris trichiura	d	d		Claude3 Sonnet	RAG
21	Serology and Molecular Diagnostics	Select the test useful for diagnosing neurosyphilis. a. TP-PA b. RPR c. Darkfield d. VDRL e. FTA-abs	d	d		Claude3 Sonnet	RAG
22	Serology and Molecular Diagnostics	Interpret Lyme disease test results with EIA and Western Blot. a. has early Lyme disease b. has late Lyme disease c. does not have Lyme disease d. has Lyme neuroborreliosis e. has Lyme arthritis	c	c		Claude3 Sonnet	RAG
23	Serology and Molecular Diagnostics	Identify the gold standard test for diagnosing West Nile virus encephalitis. a. antibody detection b. nucleic acid amplification c. antigen detection d. culture e. CSF glucose and protein	a	a		Claude3 Sonnet	RAG
24	Serology and Molecular Diagnostics	Next step for Epstein-Barr virus diagnosis after negative heterophile test in child. a. perform CMV serology b. collect throat washings for EBV viral culture c. perform EBV-specific serology d. consider the child EBV negative	c	c		Claude3 Sonnet	RAG
25	Serology and Molecular Diagnostics	Reason for negative Leishmania antibodies in HIV-positive patient. a. Patients with visceral disease develop antibody late in the course of disease. b. Patients with cutaneous disease most often develop detectable antibody. c. She does not have visceral leishmaniasis since all patients with visceral disease develop antibody. d. Immunocompromised individuals with visceral disease often do not deve…	d	d		Claude3 Sonnet	RAG
26	Serology and Molecular Diagnostics	Best test for diagnosing Entamoeba histolytica in liver abscess. a. antigen detection on stool b. stool O&P examination c. trichrome stain on abscess fluid d. culture of abscess fluid e. serum antibody detection	e	e		Claude3 Sonnet	RAG
27	Serology and Molecular Diagnostics	Most useful test for detecting invasive aspergillosis in immunocompromised host. a. serum antibody detection by complement fixation b. serum galactomannan antigen c. urine mannan antigen d. serum antibody detection by immunodiffusion e. CSF polysaccharide antibody detection	b	b		Claude3 Sonnet	RAG
28	Serology and Molecular Diagnostics	Interpret Toxoplasma IgM-positive and IgG-negative results in pregnancy. a. both results were obtained very early in infection b. the patient has reactivated disease c. the IgM is a false positive result d. IgG antibody develops late in the course of infection e. negative IgG results are common in pregnancy	c	b	previously correct without rag	Claude3 Sonnet	RAG
29	Serology and Molecular Diagnostics	Best test for poststreptococcal nephritis diagnosis. a. throat culture b. DNase B antibody test c. streptolysin O antibody test d. group A streptococcal antigen e. carbohydrate A antibody test	b	b		Claude3 Sonnet	RAG
30	Serology and Molecular Diagnostics	Interpret syphilis results using reverse testing algorithm. a. The results indicate that the patient is not infected with T. pallidum. b. The patient has incubating syphilis. c. The patient has secondary syphilis. d. The patient has latent syphilis. e. The results are inconclusive and the patient should be retested with the conventional algorithm.	d	d		Claude3 Sonnet	RAG
31	Serology and Molecular Diagnostics	Interpret hepatitis marker profile for abnormal liver function tests. a. chronic hepatitis B infection b. recent hepatitis A infection c. acute hepatitis B infection d. recent hepatitis C infection e. concurrent hepatitis B and C infection	c	c		Claude3 Sonnet	RAG
32	Serology and Molecular Diagnostics	Interpret hepatitis marker profile for fulminant hepatitis. a. acute hepatitis B infection b. hepatitis D superinfection c. concurrent hepatitis A and B infection d. hepatitis D coinfection e. chronic hepatitis B infection	b	b		Claude3 Sonnet	RAG
33	Serology and Molecular Diagnostics	Evaluate rapid antigen testing for group A streptococcus in children with pharyngitis. a. Highly sensitive; negative results do not require culture confirmation. b. Neither sensitive nor specific; culture always required. c. Highly specific; positive results do not require culture confirmation. d. High sensitivity and positive predictive value; no culture confirmation required. e. Not used in chi…	c	c		Claude3 Sonnet	RAG
34	Serology and Molecular Diagnostics	Explain changing Histoplasma urine antigen levels in HIV-positive patient. a. treatment failure b. reinfection with another strain c. successful therapy d. release of antigen from killed organisms e. cross-reaction with Cryptococcus antigen	a	a		Claude3 Sonnet	RAG
35	Serology and Molecular Diagnostics	Explain discrepancy in Legionella urine antigen and culture results. a. Antigen test performed too early. b. Legionella micdadei is a contaminant. c. Antigen test performed too late. d. Urine test only detects Legionella pneumophila. e. False negative due to high antibody titer.	d	d		Claude3 Sonnet	RAG
36	Serology and Molecular Diagnostics	Best test for cryptococcal meningitis diagnosis in HIV-positive patient. a. antibody detection in serum b. polysaccharide antigen detection in CSF c. India ink stain of CSF d. antibody detection in urine e. Mannan antigen detection in CSF	b	b		Claude3 Sonnet	RAG
37	Serology and Molecular Diagnostics	Next step after negative varicella zoster antibody result by latex agglutination. a. Report as negative. b. Repeat test before reporting. c. Test undiluted specimen. d. Retest with another latex method. e. Dilute to 1:40 and retest.	e	e		Claude3 Sonnet	RAG
38	Serology and Molecular Diagnostics	Interpret high antibody titer to phase I antigens of Coxiella burnetii. a. Q fever endocarditis b. Rocky Mountain spotted fever c. asymptomatic seroconversion d. Kawasaki disease e. acute Q fever pneumonia	a	a		Claude3 Sonnet	RAG
39	Serology and Molecular Diagnostics	True statements about Helicobacter pylori antigen testing. a. Performed on gastric biopsies b. Less sensitive than antibody testing c. Useful for diagnosis and monitoring response d. Not useful for elderly initial diagnosis e. Previous treatment causes false positives	c	b	previously correct without rag	Claude3 Sonnet	RAG
40	Serology and Molecular Diagnostics	CDC recommendation for sample with reactive HIV Ag/Ab EIA and negative HIV1/2 differentiation assay. a. perform IFA testing b. perform a quantitative HIV RNA c. perform an HIV-1 Western blot d. perform a qualitative HIV-1 RNA test e. perform an HIV-2 Western blot	d	d		Claude3 Sonnet	RAG
41	Serology and Molecular Diagnostics	Interpret hepatitis marker results for immune status in insurance physical. a. Chronic hepatitis B; test for HBeAg b. Immune due to vaccination c. Immune due to natural infection d. Early infection; test for IgM anti-HBc e. Repeat testing due to conflicting markers	c	c		Claude3 Sonnet	RAG
42	Molecular	Explain discordant influenza and rhinovirus test results with POC and multiplex assays. a. Oseltamivir reduced viral nucleic acids near detection limit b. Incorrect patient for POC test c. Rhinovirus RNA interfered with influenza probes d. Rhinovirus contracted in hospital e. Environmental contamination of PCR sample	a	a		Claude3 Sonnet	RAG
43	Molecular	Explain discrepancies between PCR and culture results for Staphylococcus aureus testing. a. Pathogen lacked mecA gene for methicillin resistance b. MRSA below detection limit; MSSA detected c. PCR reagents failed to amplify mecA gene d. Skin substance inhibited MRSA detection e. None of the above	a	a		Claude3 Sonnet	RAG
44	Molecular	Follow-up for negative molecular Group A Streptococcus (GAS) test. a. Microbiological culture b. Empiric antimicrobial therapy c. No antimicrobial therapy d. Confirmatory molecular testing e. None of the above	c	c		Claude3 Sonnet	RAG
45	Molecular	CDC molecular influenza testing recommendation during flu season. a. Perform on all suspected patients for antiviral therapy b. Not recommended during high prevalence; diagnose clinically c. Use multiplex panels to identify co-infections d. Not required since most present >48 hours post-symptoms e. None of the above	b	c		Claude3 Sonnet	RAG
46	Molecular	ACOG recommendation for molecular influenza testing in pregnant women. a. Pregnant women should be screened using a molecular influenza test if presenting with suspicion of influenza. b. Molecular testing not required; treat empirically. c. Targeted molecular testing in high-risk obstetrics cases. d. Targeted molecular influenza testing for high-risk obstetrics cases. e. None of the above	b	b		Claude3 Sonnet	RAG
47	Molecular	Primary specimen type for CLIA-waived molecular influenza A/B testing. a. Nasopharyngeal swab b. Throat swab c. Bronchoalveolar lavage d. Sputum e. None of the above	a	a		Claude3 Sonnet	RAG
48	Molecular	Relationship between Ct-value and initial nucleic acid concentration. a. Ct-value is proportional to the initial concentration b. Ct-value is inversely proportional to initial concentration c. Ct-value equals initial concentration d. Ct-value defined by assay manufacturer e. None of the above	b	b		Claude3 Sonnet	RAG
49	Molecular	Genes detected by molecular assay for Staphylococcus aureus. a. spa positive, mecA negative, SCCmec negative b. spa positive, mecA positive, SCCmec positive c. spa positive, mecA negative, SCCmec positive or negative d. spa negative, mecA negative, SCCmec positive e. spa negative, mecA positive, SCCmec positive or negative	c	c		Claude3 Sonnet	RAG
50	Molecular	Explain discrepant Clostridioides difficile results with PCR and toxigenic culture. a. False positive PCR detected C. difficile without presence b. False positive PCR detected non-toxin producing strain c. False negative EIA at initial facility d. True positive; patient acquired C. difficile before transfer e. False negative EIA missed glutamate dehydrogenase	b	b		Claude3 Sonnet	RAG
51	Molecular	Identify the most common cause of meningitis for adults and children in the US. a. Haemophilus influenzae b. Neisseria meningitidis c. Streptococcus agalactiae d. Streptococcus pneumoniae e. Escherichia coli	d	d		Claude3 Sonnet	RAG
52	Molecular	Genome classification of Influenza A/B and RSV for molecular testing. a. RNA viruses b. Influenza A and RSV are RNA viruses; Influenza B is DNA virus c. Influenza A and B are RNA viruses; RSV is DNA virus d. Influenza A and B are DNA viruses; RSV is RNA virus e. None of the above	a	a		Claude3 Sonnet	RAG
53	Molecular	Key difference between PCR for Group A Streptococcus (GAS) vs Influenza A. a. Reverse transcriptase required for Influenza A PCR b. Reverse transcriptase required for GAS PCR c. Taq polymerase required for Influenza A PCR d. Taq polymerase required for GAS PCR e. Thermocycling required for GAS due to circular genome	a	a		Claude3 Sonnet	RAG
54	Molecular	Reason molecular assays detected H1N1 variant over antigen tests in 2009. a. Antigenic shift b. Antigenic drift c. Single nucleotide polymorphisms d. H1N1 viruses more virulent e. H1N1 infections present with lower viral titers	a	a		Claude3 Sonnet	RAG
55	Molecular	Difference between PCR and TMA for detecting Chlamydia and Gonorrhea. a. PCR requires thermal cycling, TMA is isothermal b. PCR produces DNA amplicons; TMA produces RNA amplicons c. TMA amplification minimizes carryover contamination d. TMA produces 100–1000 copies per cycle; PCR doubles nucleic concentration e. All of the above	e	e		Claude3 Sonnet	RAG
56	Molecular	Identify the primary pathogen causing bacterial vaginosis (BV). a. Gardnerella vaginalis b. Candida species c. Bacteroides species d. Atopobium vaginae e. Prevotella species	a	a		Claude3 Sonnet	RAG
57	Molecular	Most common cause of meningitis in neonates in the US. a. Haemophilus influenzae b. Neisseria meningitidis c. Streptococcus agalactiae d. Streptococcus pneumoniae e. Escherichia coli	c	c		Claude3 Sonnet	RAG
58	Molecular	True statements regarding testing for COVID-19 virus. a. Preferred specimen is serum b. Preferred test is RT-PCR for RNA c. Preferred test is ELISA for antibody d. Preferred test is ELISA for antigen e. Preferred test is Western blot for protein	b	b		Claude3 Sonnet	RAG
59	Molecular	STDs recommended for screening by NAAT vs immunoassay. a. HIV b. Syphilis c. Hepatitis C d. Chlamydia and Gonorrhea e. All of the above	d	d		Claude3 Sonnet	RAG
60	Molecular	Routine NAAT performed on CSF for acute encephalitis in adults. a. HSV 1/2 b. Enterovirus c. VZV d. Cryptococcus e. Syphilis f. a., b., c. g. All of the above	f	g	previously correct without rag	Claude3 Sonnet	RAG
61	Molecular	Viral infections for which drug resistance mutations are regularly tested. a. HIV b. HAV c. WNV d. Tuberculosis e. a. and d.	a	a		Claude3 Sonnet	RAG
62	Molecular	Reason sequencing for HIV-1 drug resistance is performed in plasma over PBMCs. a. Plasma testing is more sensitive b. PBMCs may contain archived HIV DNA c. PBMC sequencing not feasible in labs d. HIV does not infect PBMCs	b	b		Claude3 Sonnet	RAG
63	Molecular	Gene conferring methicillin resistance in MRSA. a. ampCerm b. mecA c. vanA/B d. cfr	b	b		Claude3 Sonnet	RAG
64	Molecular	Organisms identified by 16S rRNA PCR amplification and sequencing. a. AFB/mycobacteria b. Bacteria c. Protozoa d. Yeast e. a. and b. f. All of the above	e	e		Claude3 Sonnet	RAG
65	Molecular	HCV genotypes with high prevalence of NS5A resistance mutations. a. 1a b. 1b c. 3 d. 6 e. a. and b f. a. and c	f	f		Claude3 Sonnet	RAG
66	Molecular	Methodological principle behind metagenomic sequencing for microbial ID. a. Sequencing hypervariable regions b. Multiple targeted PCR primers c. Identification via methylation pattern d. Sequencing entire genetic material	d	d		Claude3 Sonnet	RAG
67	Molecular	Drug resistance associated with rifampicin resistance in MTB infections. a. Amikacin/kanamycin b. Isoniazid c. Quinolones d. Ethambutol e. Pyrazinamide	b	b		Claude3 Sonnet	RAG
68	Molecular	Function of wild-type katG gene product in MTB infections. a. Mycolic acid biosynthesis b. RNA transcription (RNA polymerase) c. Prodrug activation d. DNA unwinding (DNA gyrase) e. Ribosomal activity (16S rRNA)	c	c		Claude3 Sonnet	RAG
69	Molecular	Importance of testing for toxin presence in C. difficile NAATs. a. Quantify toxin for clinical management b. Toxin presence suggests other agent c. Toxin-to-C. difficile ratio used for dosing d. Absence of toxin confirms effective therapy e. Nontoxigenic C. difficile colonizes without disease	e	e		Claude3 Sonnet	RAG
70	Molecular	Parasitic infections recommended for NAAT diagnosis. a. Trichomonas vaginalis b. Toxoplasma gondii c. Leishmania spp. d. Plasmodium spp. e. Strongyloides stercoralis f. none of the above g. all of the above	a	a		Claude3 Sonnet	RAG
